# Supplementary material for: Bridging archaeology and marine conservation in the Neotropics
Source: PLoS One. 2023 May 25;18(5):e0285951. doi: 10.1371/journal.pone.0285951 (PMC10212122; doi:10.1371/journal.pone.0285951)
Supplement: S1 Table — (XLSX) [file pone.0285951.s001.xlsx]

## Sheet: SI1 - References
Citation	Category	Classification	Locality	Reference
Bager-Junior 2013	Undergraduate thesis	Qualitative	Rio Grande do Sul	Bager-Junior, F. Análise do sítio arqueológico Nilton Dutra RS-LC: 42. Universidade Federal de Rio Grande (FURG), 2013. Unpublished undergraduate thesis
Bandeira 1992	Master dissertation	Qualitative-quantitative	Santa Catarina	Bandeira D.R., Mudança na estratégia de subsistência: o sítio arqueológico Enseada I - um estudo de caso, Universidade Federal de Santa Catarina (UFSC), 1992. Unpublished MA dissertation
Bandeira 2004	PhD thesis	Qualitative-quantitative	Santa Catarina	Bandeira D.R., Cerâmistas pré-coloniais da Baía da Babitonga, SC - Arqueologia e Etnicidade. Universidade Estadual de Campinas (Unicamp). 2004. Unpublished PhD thesis
Bandeira 2015	Article	Qualitative-quantitative	Santa Catarina	Bandeira D.R., The use of Wildlife by Sambaquianos in prehistoric Babitonga bay, North coast, Rev. Chil. Antropol. 31, 2015, 117–124.
Bandeira et al 2013	Article	Qualitative-quantitative	Santa Catarina	Bandeira D.R., Dos-Santos G.S.M. and Krassota A.K., Sambaquis Fluviais em SC - Reflexões a partir da pesquisa da fauna do sítio Itacoara, Revista Tempos Acadêmicos, Dossiê Arqueologia Pré-Histórica 11, 2013, 68–83.
Bandeira et al 2018	Article	Qualitative	Santa Catarina	Bandeira D.R., Alves M.C., Almeida G.T., Sá J.C., Ferreira J., Vieira C.V., Amaral V.M.C., da C., Bartz M.C. and Melo J.C.F. de., Jr., Resultados preliminares da pesquisa no sambaqui sob rocha Casa de Pedra, São Francisco do Sul, Santa Catarina, Brasil. Boletim do Museu Paraense Emílio Goeldi, Ciências Humanas 13 (1), 2018, 207–225.
Benz 2000	Undergraduate thesis	Qualitative-quantitative	Santa Catarina	Benz D.M., Levantamento preliminar de algumas espécies de vertebrados pretéritos do sítio arqueológico Ilha dos Espinheiros II Joinville – SC. Universidade da Região de Joinville (Univille), 2000, unpublished undergraduate thesis.
Bibow 1997	Undergraduate thesis	Qualitative-quantitative	Santa Catarina	Bibow D., Análise do Acervo Malacológico Pretérito do Museu Arqueológico de Sambaqui de Joinville-SC. Universidade da Região de Joinville (Univille), 1997, unpublished undergraduate thesis.
Brentano, Rosa and Schmitz 2006	Article	Semi-quantitative	Rio Grande do Sul	Brentano, C., Rosa, A.O., Schmitz, P.I. Uma abordagem zooarqueológica do sítio RS-LC-97. Pesquisas Antropologia, n.63. 203-218, 2006
Bryan 1993	Book	Qualitative-quantitative	Santa Catarina	Bryan A.L., The Sambaqui at Forte Marechal Luz, State of Santa Catarina, Brazil, 1993, Center for the Study of the First Americans, Oregon State University, Oregon/EUA; Corvallis.
Calippo 2000	Undergraduate thesis	Semi-quantitative	Rio Grande do Sul	Calippo, F. R. Análise da ocorrência de otólitos de bagres da Família Ariidae (Teleostei), Micropogonias furnieri e Pogonias cromis (Teleostei: Sciaenidae) em sítios arqueológicos da restinga da Laguna dos Patos, Rio Grande do Sul, Brasil. Universidade Federal de Rio Grande (FURG), 2000. Unpublished undergraduate thesis
Cardoso 2011	Undergraduate thesis	Qualitative-quantitative	Santa Catarina	Cardoso, D. M. 2011. Interação entre população pré-histórica sambaquiana e elasmobrânquios em um sítio arqueológico em Bombinhas, SC. 2011. 59 f. Monografia (Graduação) - Unesc, Criciúma
Cardoso 2018	Master dissertation	Qualitative-quantitative	Santa Catarina	Cardoso, J.M. O sítio costeiro Galheta IV: uma perspectiva zooarqueológica. Universidade de São Paulo (USP), 2018, unpublished MA dissertation.
Castilho 2008	Article	Qualitative-quantitative	Santa Catarina	Castilho, P. V. Utilization of cetaceans in shell mounds from the southern coast of Brazil. Quaternary International 180 (2008), 107–114. DOI: 10.1016/j.quaint.2007.09.015
Castilho and Simões-Lopes 2001	Article	Qualitative-quantitative	Santa Catarina	Castilho, P. V., Simões-Lopes, P. C. Zooarqueologia dos mamíferos aquáticos e semi-aquáticos da Ilha de Santa Catarina, sul do Brasil. Revista Brasileira de Zoologia. 18 (3): 719-727, 2001.
Chim 2013	Undergraduate thesis	Qualitative-quantitative	Rio Grande do Sul	Chim, E. N. Análise dos otólitos provenientes do sítio RS-LS-11 - Rio Grande/RS. Universidade Federal do Rio Grande (FURG), 2013. Unpublished undergraduate thesis
Chim 2016	Article	Qualitative-quantitative	Rio Grande do Sul	Chim, E. N. 2016. Análise de otólitos do cerrito RS-LS-11 e reconstrução do tamanho de corvina, Micropogonias furnieri Demarest 1823 (Osteichthyes, Scianidae). Tessituras, Pelotas, v. 4, n. 1, p. 188-207, jan./jun. 2016.
Ferrasso 2018	Master dissertation	Qualitative-quantitative	Rio Grande do Sul	Ferrasso, S. Análise dos remanescentes de pinípedes (Carnivora - Otariidae) em sítios arqueológicos da planície costeira do Rio Grande do Sul, Brasil. Unisinos, 2018. Unpublished MA dissertation
Ferreira 2017	Undergraduate thesis	Qualitative-quantitative	Santa Catarina	Ferreira J., Estudos preliminares da malacofauna nos sítios arqueológicos (sambaquis) da costa leste da ilha de São Francisco do Sul-SC. Universidade da Região de Joinville (Univille), 2017. Unpublished udergraduate thesis
Ferreira et al 2022	Article	Qualitative-quantitative	Santa Catarina	Ferreira, Jessica, Dione da Rocha Bandeira, Rosa Cristina Corrêa Luz Souza, Claudio Rodolfo Tureck, and Luciano Lorenzi. Estudo arqueomalacológico do sambaqui sob rocha Casa de Pedra. Revista de Arqueologia 35 (2): 41–62, 2022
Figuti and Klökler 1996	Article	Qualitative-quantitative	Santa Catarina	Figuti L. and Klokler M.D., Resultados Preliminares Do Sambaqui Espinheiro II - Joinville, SC vol. 6, 1996, Revista do Museu de Arqueologia e Etnologia, 169–187.
Fossile et al 2019	Article	Qualitative-quantitative	Santa Catarina	Fossile, T., Ferreira, J., Bandeira, D.R., Figuti, L., Dias-da-Silva, S., Hausmann, N., Robson, H.K., Orton, D., Colonese, A.C. Pre‐Columbian fisheries catch reconstruction for a subtropical estuary in South America. Fish and Fisheries. 2019 ; 00 : 1-14. 10.1111/faf.12401
Gaspar, Klokler, DeBlasis 2011	Article	Qualitative-quantitative	Santa Catarina	Gaspar, M.D., Klokler, D.M., DeBlasis, P. 2011. Traditional fishing, mollusk gathering and the shell mound builders of Santa Catarina, Brazil. Journal of Ethnobiology 31(2): 188–212
Gernet and Birckolz 2011	Article	Qualitative	Paraná	Gernet, M.V, Birckolz, E C. J. Fauna malacológica em dois sambaquis do litoral do Estado do Paraná, Brasil. Biotemas, 24 (3): 39-49, setembro de 2011. doi: 10.5007/2175-7925.2011v24n3p39.
Gernet et al 2014	Article	Qualitative	Paraná	Gernet. M.V., Melo, V.F., Dieckov, J., Lima, V.C., Silva, W.T.L. Genesis and occupancy of a shell midden on Parana State coast, Brazil. Quaternary International 352, p. 135-146, 2014
Gernet, Gernet and Santos 2019	Article	Semi-quantitative	Paraná	Gernet M.V., Gernet E.V.V.V., Santos E.V. Conchas de moluscos com vestígios de utilização por seres humanos, encontradas no Sambaqui do Boguaçu, Guaratuba, Paraná. Pesquisa e Ensino em Ciências Exatas e da Natureza, 3(2): 142–146, 2019. http://dx.doi.org/10.29215/pecen.v3i2.1260
Gilson and Lessa 2018a	Article	Semi-quantitative	Santa Catarina	Gilson, S.P.; Lessa, A. 2018. Thinking about diet and reassessing sharks as important subsistence resources in a late Holocene coastal site from southern Brazil. In: Alcántara, M.; Montero, M. G.; López, F. S. Arqueología - 56º Congreso Internacional de Americanistas (Salamanca, 2018). Ediciones Universidad de Salamanca. DOI: http://dx.doi.org/10.14201/0AQ0251_2
Gilson and Lessa 2018b	Article	Semi-quantitative	Santa Catarina	Gilson, S.P.; Lessa, A. 2018. Neither to bury, nor to live: Rio do Meio, a specialized late Holocene site in Santa Catarina State, southern Brazil. In: Alcántara, M.; Montero, M. G.; López, F. S. Arqueología - 56º Congreso Internacional de Americanistas (Salamanca, 2018). Ediciones Universidad de Salamanca. DOI: http://dx.doi.org/10.14201/0AQ0251_2
Gilson and Lessa 2019	Article	Semi-quantitative	Santa Catarina	Gilson, S.P, Lessa, A. Pre-colonial groups from Brazilian coast and sharks: first glimpse on a complex relationship through the case study of the shallow site Rio do Meio, Santa Catarina. In: Cadernos do Lepaarq, v. XVI, n.32., p. 156-168, Jul-Dez. 2019.
Gilson and Lessa 2021	Article	Qualitative-quantitative	Santa Catarina	Gilson, S..P, Lessa, A. Arqueozoologia do sítio Rio do Meio (SC): discutindo estilo de vida de pescadores-caçadores-coletores através de uma abordagem ecossistêmica. Revista de Arqueologia (SAB), v.34, n.1, Jan-Abr. 2021
Hilbert 2011	Master dissertation	Qualitative-quantitative	Rio Grande do Sul	Hilbert, L. M. Análise ictioarqueológica dos sítios: Sambaqui do Recreio, Itapeva e Dorva, municípios de Torres e Três Cachoeiras, Rio Grande do Sul Brasil. Universidade Católica do Rio Grande do Sul (PUC-RS), 2011. Unpublished MA dissertation
Jacobus and Rosa 2013	Article	Semi-quantitative	Rio Grande do Sul	Jacobus, A.L., Rosa, A.O. Antigos habitantes do quadrante patrulhense e os animais. Pesquisas, Antropologia n.70: 241-254, 2013
Klokler 2001	Master dissertation	Semi-quantitative	Santa Catarina	Klokler, D. Construindo ou deixando um sambaqui? Análise de sedimentos de um sambaqui do litoral meridional brasileiro – processos formativos. Região de Laguna-SC. Museu de Arqueologia e Etnologia da Universidade de São Paulo (MAE-USP), 2001. Unpublished MA dissertation
Klokler 2008	PhD thesis	Semi-quantitative	Santa Catarina	Klokler, D. Food for body and soul: Mortuary ritual in shell mounds (Laguna – Brazil). University of Arizona, 2008. Unpublished PhD thesis
Klokler 2017	Book chapter	Semi-quantitative	Santa Catarina	Klokler, D. Zooarchaeology of Brazilian shell-mounds. In: Albarella, U., Rizzeto, M., Russ, H., Vickers, K.,Viner-Daniels. The Oxford Handbook of Zooarchaeology. Print Publication Date: Mar 2017. DOI: 10.1093/oxfordhb/9780199686476.013.44
Klokler 2020	Article	Qualitative-quantitative	Santa Catarina	Klokler, D. Fishing for "lucky stones": Symbolic uses of otoliths in Brazilian shell sites. Journal of Anthropological Archaeology 58 (2020) 101167. https://doi.org/10.1016/j.jaa.2020.101167
Klokler et al 2010	Article	Qualitative	Santa Catarina	Klokler, D., Villagran X. S., Giannini, P.C.F., Peixoto, S., DeBlasis, P. Juntos na costa: zooarqueologia e geoarqueologia de sambaquis do litoral sul catarinense. Revista do Museu de Arqueologia e Etnologia, São Paulo, 20:53-75, 2010.
Mayer 2017	Undergraduate thesis	Qualitative-quantitative	Santa Catarina	Mayer, G.B. 2017. Identificação de restos faunísticos de tubarões no sítio arqueológico Rio do Meio - Florianópolis e suas implicações ecológicas e antrópicas. Trabalho de conclusão de curso em Ciências Biológicas, Universidade Federal de Santa Catarina (UFSC).
Mayer et al 2022	Article	Qualitative	Santa Catarina	Mayer GB, Souza ECS, Gilson S-P, Freitas RHA. South Brazil pre-colonial sharks: insights on biodiversity and species distributions. J Fish Biol. 2022. doi:10.1111/jfb.14998
Milheira and Ulguim 2008	Article	Qualitative-quantitative	Rio Grande do Sul	Milheira, R.G., Ulguim, P.F. Uma Contribuicao para a Zooarqueologia de sítios Guarani no Sul do Brasil. Clio 23(1):84-107, 2008.
Milheira et al 2016	Article	Qualitative-quantitative	Rio Grande do Sul	Milheira, R.G., Loponte, D.M, Esponda, C.G., Acosta, A., Ulguim, P. The First Record of a Pre-Columbian Domestic Dog (Canis lupus familiaris) in Brazil. International Journal of Osteoarchaeology, 2016. DOI: 10.1002/oa.2546
Oliveira 2006	Article	Qualitative-quantitative	Rio Grande do Sul	Oliveira, K. de. Um sítio de pesca na margem ocidental da Lagoa dos Patos: RS-RG-48. Pesquisas Antropologia, n.63, 307-336, 2006.
Pavei 2019	Master dissertation	Qualitative-quantitative	Santa Catarina	Pavei, D.D. Arqueofauna de vertebrados do Holoceno final na planície costeira do extremo sul catarinense: o caso do sítio sambaqui Lagoa dos Freitas. Universidade Federal de Pelotas (UFPel), 2019. Unpublished MA dissertation
Pavei et al 2015	Article	Qualitative-quantitative	Santa Catarina	Pavei, D.D., Campos, J.B., Santos, M.C.P. 2015. Zooarqueologia de vertebrados do Sambaqui do Papagaio, Bombinhas, Santa Catarina. Revista Tecnologia e Ambiente, Dossiê IX Reunião da Sociedade de Arqueologia Brasileira / Regional Sul, v. 21, n. 1, 2015, Criciúma, Santa Catarina. ISSN 1413 8131.
Ramos-Junior 2011	Article	Qualitative-quantitative	Santa Catarina	Ramos-Junior, M. 2011. A subsistência dos sambaquieiros: estudo zooarqueológico na Lagoa da Conceição, Ilha de Santa Catarina. Anais da V Semana de Arqueologia e Patrimônio da UFSC.
Ramos-Junior 2014	Master dissertation	Semi-quantitative	Paraná	Ramos-Junior, M. Pescando, capturando ou coletando? Interpretação zooestratigráfica de um sambaqui com terra preta na Baía de Paranaguá, Paraná. Universidade Federal do Paraná (UFPR), 2014. Unpublished MA dissertation
Ricken 2015	Master dissertation	Qualitative-quantitative	Rio Grande do Sul	Ricken, C. Vestígios de peixes em sítios arqueológicos de caçadores-coletores do Rio Grande do Sul, Brasil. Universidade Federal do Rio Grande do Sul (UFRGS), 2015. Unpublished MA dissertation
Ricken et al 2014	Article	Qualitative-quantitative	Santa Catarina	Ricken, C., Pavei, D.D., Zocche, J.J., Campos, J.B., Santos, M.C.P. 2014. Análise prévia da Arqueologia do Sítio Sambaqui da Rua 13, Bombinhas, Santa Catarina, Brasil. Clio Arq. V.29, n.2, p. 109-126.
Ricken et al 2016	Article	Qualitative-quantitative	Rio Grande do Sul	Ricken, C., Herberts, A.L., Wagner, G.P., Malabarba, L.R. 2016. Coastal hunter-gatherers fishing from the site RS-AS-01, Arroio do Sal, Rio Grande do Sul, Brazil. PESQUISAS, ANTROPOLOGIA n.72: 209-224 São Leopoldo: Instituto Anchietano de Pesquisas.
Rosa 2006a	Article	Semi-quantitative	Santa Catarina	Rosa, A.O. Composição e diversidade da arqueofauna dos sítios de Içara: SC-IÇ-01 e SC-IÇ-06. Pesquisas Antropologia, n.63, 33-54, 2006a
Rosa 2006b	Article	Qualitative-quantitative	Rio Grande do Sul	Rosa, A. O. A importância dos mariscos na subsistência de antigos grupos indígenas no litoral central Sítios RS-LC-81, 86, 87, 90, 92 e 96. Pesquisas, Antropologia, n.63, 259–288, 2006b
Rosa 2006c	Article	Qualitative-quantitative	Rio Grande do Sul	Rosa, A.O. Caçadores de cervídeos no litoral central: o sítio RS-LC-96. Pesquisas, Antropologia, n.63, p.223-248, 2006c
Rosa 2006d	Article	Qualitative-quantitative	Rio Grande do Sul	Rosa, A.O. Análise preliminar dos restos faunísticos do sítio RS-LC-80: uma ocupação tupiguarani. Pesquisas Antropologia, n.63, 249-258. São Leopoldo : IAP, 2006d
Rosa 2006e	Article	Qualitative-quantitative	Rio Grande do Sul	Rosa, A.O. Os remanescentes faunísticos de um sítio arqueológico do Vale do Camaquã. Pesquisas Antropologia, n.63, 341-354. São Leopoldo : IAP, 2006e
Rosa 2010	Article	Qualitative-quantitative	Rio Grande do Sul	Rosa, A. O. Arqueofauna de um sítio de ocupação pré-histórica guarani no município de Porto Alegre, Rio Grande do Sul. Pesquisas, Antropologia, n.68, 109–119, 2010.
Schmitz et al 1990	Book	Semi-quantitative	Rio Grande do Sul	Schmitz, P. I., Artusi, L., Jacobus, A. L., Gazzaneo, M., Rogge, J. H., Martin, H. E., Baumhardt, G. Uma Aldeia Guarani: Projeto Candelária, RS. Arqueologia do Rio Grande do Sul, Brasil. Documentos 04. São Leopoldo, Instituto Anchietano de Pesquisas, 1990.
Schorr 1975	Master dissertation	Semi-quantitative	Rio Grande do Sul	Schorr, M. H. A. Abastecimento indígena na área alagadiça lacustre de Rio Grande, Rio Grande do Sul, Brasil. 1975. Associação Santanense Pró Ensino Superior (Cadernos 1). Sant'Ana do Livramento
Sens 2020	Undergraduate thesis	Qualitative-quantitative	Rio Grande do Sul	Sens, L. S. 2020. Pesca, Comida e Identidade: Um Estudo Zooarqueológico em Cerritos de Índio no Sul do Brasil. Universidade Federal de Pelotas(UFPel). Unpublished undergraduate thesis
Silva 2017	Undergraduate thesis	Semi-quantitative	Santa Catarina	Silva, L.M.S. 2017. Captação de recursos numa paisagem sambaqueira do litoral meridional: o caso do sítio Mato Alto I, Santa Catarina. Universidade Federal de Sergipe. Unpublished undergraduate thesis.
Silva-da-Silva and Rosa 2006	Article	Qualitative-quantitative	Rio Grande do Sul	Silva-da-Silva, G.O, Rosa, A.O. Restos faunísticos do sítio RS-LC-82 - uma pequena amostra. Pesquisas Antropologia, n.63, 219-222, 2006
Silva-da-Silva, Lof and Schmitz 2006	Article	Qualitative	Rio Grande do Sul	Silva-da-Silva, G.O, Löf, A.M., Schmitz, P.I. O sítio de pesca lacustre: RS-RG-49. Pesquisas Antropologia, n.63, 337-340, 2006
Sousa 2011	Master dissertation	Semi-quantitative	Santa Catarina	Sousa, V.L. de. Estudo zooarqueológico: a diversidade ictiológica no sambaqui Porto do Rio Vermelho II (SC-PRV-02), Ilha de Santa Catarina -Brasil. Instituto Politécnico de Tomar – Universidade de Trás-os-Montes e Alto Douro, 2011, unpublished MA dissertation.
Sousa, Figueiredo and Bandeira 2014	Book chapter	Qualitative	Santa Catarina	Sousa, V.L., Figueiredo, S.M, Bandeira, D.R. Estudo da Ictiofauna do Sambaqui Porto do Rio Vermelho II (SC-PRV-02), Ilha de Santa Catarina - Brasil. In.: Zocche, J.J., Campos, J.B., Almeira, N.J.O., Ricken, C. Arqueofauna e paisagem. Erechim - RS: HABILIS press, 2014. v. 1. 284p.
Souza 2019	Undergraduate thesis	Semi-quantitative	Santa Catarina	Souza, E. C. S. de. 2019. Análise comparativa entre a biodiversidade de tubarões do sambaqui Enseada I e a fauna atual com base na identificação de restos faunísticos. Universidade Federal de Santa Catarina (UFSC). Unpublished undergraduate thesis
Souza et al 2011	Book	Qualitative	Paraná, Santa Catarina and Rio Grande do Sul	Souza R.C.C.L., Lima T.A. and Silva E.P., Conchas Marinhas de Sambaquis do Brasil, 2011, Technical Books Editora; Rio de Janeiro-RJ/Brazil.
Teixeira 2006	Article	Semi-quantitative	Santa Catarina	Teixeira, D.R. Arqueofauna do sítio SC-IÇ-06. Pesquisas Antropologia, n.63, p. 17-32. São Leopoldo : IAP, 2006.
Toi 2012	Undergraduate thesis	Qualitative-quantitative	Santa Catarina	TOI, M. S. Análise Conquiológica do Sambaqui da Rua 13: Balneário de Bombas, Bombinhas, Santa Catarina, Brasil. Monogra)a (Graduação) - Curso de Ciências Biológicas, Unesc, Criciúma, 2012.
Ulguim 2010	Undergraduate thesis	Qualitative-quantitative	Rio Grande do Sul	Ulguim, P. F. Zooarqueologia e o estudo dos grupos construtores de cerritos: um estudo de caso no litoral da Laguna dos Patos - RS, sítio PT-02 Cerrito da Sotéia. Universidade Federal de Pelotas, 2010. Unpublished undergraduate thesis
Ulguim 2018	Undergraduate thesis	Qualitative-quantitative	Rio Grande do Sul	Ulguim, V. F. Espinhos, Esporões e Especulações: Análise Zooarqueológica do Cerrito PSG-02 Valverde, Pelotas-RS. Universidade Ferederal de Pelotas, 2018. Unpublished undergraduate thesis
Villagran et al 2011	Article	Semi-quantitative	Santa Catarina	Villagran, X. S., Klokler, D., Peixoto, S., DeBlasis, P., & Giannini, P. C. F. Building coastal landscapes: Zooarchaeology and geoarchaeology of Brazilian shell mounds. Journal of Island and Coastal Archaeology, v. 6, n. 2, p. 211–234, 2011. https://doi.org/10.1080/15564894.2011.586087
Zerger 2009	Undergraduate thesis	Qualitative-quantitative	Santa Catarina	Zerger L.J., Estudo Comparativo Entre Perfis dos Sambaquis Cubatão I e Espinheiros II em Joinville – Contribuições para a Interpretação da Utilização da Fauna. Instituto de Pós-graduação e Extensão, (IPGEX). 2009. Unpublished undergraduate thesys
