# Supplementary material for: Bridging archaeology and marine conservation in the Neotropics
Source: PLoS One. 2023 May 25;18(5):e0285951. doi: 10.1371/journal.pone.0285951 (PMC10212122; doi:10.1371/journal.pone.0285951)
Supplement: S2 Table — (XLSX) [file pone.0285951.s002.xlsx]

## Sheet: SI2 - Archaeological sites
Nº	Archaeological site	State	Biome	Cultural Attribution	Datum SIRGAS2000 (*approximate coordinate)		Datum SIRGAS2000 Zone 22S (*approximate coordinate)		Reference faunal studies (see SI2)
					Longitude	Latitude	Longitude	Latitude
1	Areias Grandes	Santa Catarina	Atlantic Forest	Sambaqui	48°W 39' 48"	26°S 23' 18"	733120	7079189	Souza et al 2011
2	Areias Pequenas I	Santa Catarina	Atlantic Forest	Sambaqui	48°W 41' 20"	26°S 21' 54"	730612	7081837	Souza et al 2011
3	Barra do Sul	Santa Catarina	Atlantic Forest	Sambaqui	48°W 36' 32"	26°S 27' 59"	738388	7070432	Souza et al 2011
4	Bupeva I	Santa Catarina	Atlantic Forest	Sambaqui	48°W 36' 21"	26°S 26' 27"	738751	7073260	Souza et al 2011
5	Bupeva II	Santa Catarina	Atlantic Forest	Sambaqui with Taquara-Itararé ceramic	48°W 36' 05"	26°S 26' 50"	739187	7072550	Bandeira, 2004; 2015; Ferreira, 2017; Souza et al 2011; Bandeira et al 2018b
6	Bupeva III	Santa Catarina	Atlantic Forest	Sambaqui	48°W 36' 15"	26°S 26' 26"	738897	7073287	Souza et al 2011
7	Bupeva IV	Santa Catarina	Atlantic Forest	Sambaqui	48°W 36' 14"	26°S 26' 30"	738926	7073187	Souza et al 2011
8	Bupeva V	Santa Catarina	Atlantic Forest	Sambaqui	48°W 36' 15"	26°S 26' 30"	738921	7073180	Souza et al 2011
9	Bupeva VI	Santa Catarina	Atlantic Forest	Sambaqui	48°W 36' 12"	26°S 26' 52"	738980	7072504	Ferreira, 2017; Bandeira et al 2018b
10	Bupeva VII	Santa Catarina	Atlantic Forest	Sambaqui	48°W 36' 29"	26°S 26' 33"	738530	7073089	Ferreira, 2017; Bandeira et al 2018b
11	Cacuruçu I	Santa Catarina	Atlantic Forest	Sambaqui	48°W 38' 39"	26°S 23' 11"	735043	7079380	Souza et al 2011
12	Casa de Pedra	Santa Catarina	Atlantic Forest	Sambaqui	48°W 33' 54"	26°S 20' 16"	743021	7084631	Ferreira, 2017; Bandeira et al 2018; Bandeira et al 2018b
13	Conquista I	Santa Catarina	Atlantic Forest	Sambaqui	48°W 40' 19"	26°S 24' 43"	732203	7076610	Souza et al 2011
14	Costeira	Santa Catarina	Atlantic Forest	Sambaqui	48°W 37' 51"	26°S 26' 20"	736247	7073543	Souza et al 2011
15	Cubatão I	Santa Catarina	Atlantic Forest	Sambaqui	48°W 46' 21"	26°S 12' 14"	722580	7099810	Souza et al 2011; Fossile et al, 2019; Zerger, 2009
16	Cubatãozinho	Santa Catarina	Atlantic Forest	Sambaqui with ceramic	48°W 46' 57"	26°S 13' 21"	721542	7097785	Souza et al 2011
17	Tiburtius	Santa Catarina	Atlantic Forest	Sambaqui	48°W 47' 53"	26°S 10' 04"	720082	7103872	Souza et al 2011
18	Gamboa I	Santa Catarina	Atlantic Forest	Sambaqui	48°W 38' 02"	26°S 22' 04"	736080	7081414	Souza et al 2011
19	Gamboa II	Santa Catarina	Atlantic Forest	Sambaqui	48°W 38' 01"	26°S 22' 06"	736124	7081354	Souza et al 2011
20	Gamboa III	Santa Catarina	Atlantic Forest	Sambaqui	48°W 37' 58"	26°S 22' 07"	736206	7081326	Souza et al 2011
21	Gamboa IV	Santa Catarina	Atlantic Forest	Sambaqui	48°W 37' 44"	26°S 22' 13"	736597	7081127	Souza et al 2011
22	Enseada I	Santa Catarina	Atlantic Forest	Sambaqui with Taquara-Itararé ceramic	48°W 29' 59"	26°S 14' 02"	749766	7096002	Bandeira 1992; 2015; Souza et al 2011; Santos-de-Souza 2019
23	Espinheiros II	Santa Catarina	Atlantic Forest	Sambaqui	48°W 47' 34"	26°S 17' 02"	720393	7090986	Figuti and Klökler 1996; Souza et al 2011; Zerger 2009; Castilho 2008
24	Forte Marechal Luz	Santa Catarina	Atlantic Forest	Sambaqui with Taquara-Itararé ceramic	48°W 31' 56"	26°S 09' 56"	746664	7103646	Bryan 1993
25	Ilha dos Barcos I	Santa Catarina	Atlantic Forest	Sambaqui	48°W 43' 19"	26°S 20' 05"	727356	7085232	Souza et al 2011
26	Ilha dos Barcos II	Santa Catarina	Atlantic Forest	Sambaqui	48°W 43' 01"	26°S 19' 58"	727859	7085430	Souza et al 2011
27	Ilha dos Espinheiros II	Santa Catarina	Atlantic Forest	Sambaqui	48°W 46' 44"	26°S 17' 30"	721760	7090125	Benz, 2000; Souza et al 2011; Bibow, 1997.
28	Itacoara	Santa Catarina	Atlantic Forest	Sambaqui with Taquara-Itararé ceramic	48°W 51' 42"	26°S 24' 11"	713307	7077921	Bandeira 2004; 2015; Bandeira et al 2013
29	Lagoa do Acarai I	Santa Catarina	Atlantic Forest	Sambaqui	48°W 32' 48"	26°S 17' 23"	744965	7089915	Ferreira 2017; Bandeira et al 2018b
30	Lagoa do Acarai III	Santa Catarina	Atlantic Forest	Sambaqui	48°W 32' 48"	26°S 17' 24"	744961	7089878	Ferreira 2017; Bandeira et al 2018b
31	Lagoa do Acarai VII	Santa Catarina	Atlantic Forest	Sambaqui	48°W 32' 22"	26°S 16' 44"	745709	7091107	Ferreira 2017; Bandeira et al 2018b
32	Lagoa do Acarai VIII	Santa Catarina	Atlantic Forest	Sambaqui	48°W 32' 32"	26°S 16' 59"	745417	7090616	Ferreira 2017; Bandeira et al 2018b
33	Lagoa do Acarai IX	Santa Catarina	Atlantic Forest	Sambaqui	48°W 32' 32"	26°S 17' 05"	745414	7090454	Ferreira 2017; Bandeira et al 2018b
34	Lagoa do Acarai V	Santa Catarina	Atlantic Forest	Sambaqui	48°W 32' 27"	26°S 16' 52"	745553	7090852	Ferreira 2017; Bandeira et al 2018b
35	Lagoa do Acarai VI	Santa Catarina	Atlantic Forest	Sambaqui	48°W 32' 19"	26°S 17' 14"	745769	7090183	Ferreira 2017; Bandeira et al 2018b
36	Linguado I	Santa Catarina	Atlantic Forest	Sambaqui	48°W 39' 52"	26°S 21' 50"	733059	7081919	Souza et al 2011
37	Linguado II	Santa Catarina	Atlantic Forest	Sambaqui	48°W 39' 44"	26°S 21' 45"	733263	7082050	Souza et al 2011
38	Moretinha	Santa Catarina	Atlantic Forest	Sambaqui	48°W 39' 35"	26°S 21' 26"	733546	7082627	Souza et al 2011
39	Morro do Ouro	Santa Catarina	Atlantic Forest	Sambaqui	48°W 49' 38"	26°S 18' 52"	716903	7087677	Souza et al 2011; Bibow 1997; Castilho 2008
40	Pêreque Praia Grande	Santa Catarina	Atlantic Forest	Sambaqui	48°W 36' 24"	26°S 24' 12"	738741	7077417	Ferreira 2017; Bandeira et al 2018b
41	Pernambuco	Santa Catarina	Atlantic Forest	Sambaqui	48°W 40' 05"	26°S 22' 53"	732659	7079988	Souza et al 2011
42	Sambaqui da Ribeira	Santa Catarina	Atlantic Forest	Sambaqui	48°W 41' 37"	26°S 19' 39"	730226	7085989	Souza et al 2011
43	Porto do Rei I	Santa Catarina	Atlantic Forest	Sambaqui	48°W 37' 02"	26°S 23' 42"	737711	7078365	Souza et al 2011
44	Porto do Rei II	Santa Catarina	Atlantic Forest	Sambaqui	48°W 36' 52"	26°S 23' 51"	737983	7078093	Souza et al 2011
45	Sambaqui nº 42	Santa Catarina	Atlantic Forest	Sambaqui	48°W 49' 23"	26°S 19' 07"	717310	7087186	Souza et al 2011
46	Porto Grande	Santa Catarina	Atlantic Forest	Sambaqui	48°W 45' 02"	26°S 24' 49"	724370	7076537	Souza et al 2011
47	Praia do Ervino I	Santa Catarina	Atlantic Forest	Sambaqui	48°W 35' 49"	26°S 24' 51"	739684	7076218	Ferreira 2017; Bandeira et al 2018b
48	Praia Grande I	Santa Catarina	Atlantic Forest	Sambaqui	48°W 35' 52"	26°S 24' 27"	739616	7076941	Ferreira 2017; Bandeira et al 2018b
49	Praia Grande II	Santa Catarina	Atlantic Forest	Sambaqui	48°W 34' 21"	26°S 21' 58"	742234	7081494	Ferreira 2017; Bandeira et al 2018b
50	Praia Grande III	Santa Catarina	Atlantic Forest	Sambaqui	48°W 34' 18"	26°S 21' 56"	742302	7081544	Ferreira 2017; Bandeira et al 2018b
51	Praia Grande IV	Santa Catarina	Atlantic Forest	Sambaqui	48°W 33' 40"	26°S 19' 57"	743421	7085198	Ferreira 2017; Bandeira et al 2018b
52	Praia Grande VI	Santa Catarina	Atlantic Forest	Sambaqui	48°W 33' 45"	26°S 19' 48"	743298	7085459	Ferreira 2017; Bandeira et al 2018b
53	Praia Grande VII	Santa Catarina	Atlantic Forest	Sambaqui	48°W 33' 35"	26°S 18' 49"	743612	7087278	Ferreira 2017; Bandeira et al 2018b
54	Praia Grande IX	Santa Catarina	Atlantic Forest	Sambaqui	48°W 33' 28"	26°S 19' 16"	743795	7086462	Ferreira 2017; Bandeira et al 2018b
55	Rio Parati I	Santa Catarina	Atlantic Forest	Sambaqui	48°W 45' 15"	26°S 23' 18"	724056	7079349	Souza et al 2011
56	Rio Parati II	Santa Catarina	Atlantic Forest	Sambaqui	48°W 45' 12"	26°S 23' 12"	724143	7079555	Souza et al 2011
57	Rio Parati III	Santa Catarina	Atlantic Forest	Sambaqui	48°W 44' 36"	26°S 22' 45"	725134	7080347	Souza et al 2011
58	Rio Parati IV	Santa Catarina	Atlantic Forest	Sambaqui	48°W 44' 16"	26°S 22' 23"	725719	7081029	Souza et al 2011
59	Rio Pereque	Santa Catarina	Atlantic Forest	Sambaqui	48°W 38' 46"	26°S 27' 48"	734670	7070846	Souza et al 2011
60	Rio Pinheiros I	Santa Catarina	Atlantic Forest	Sambaqui	48°W 37' 58"	26°S 25' 08"	736090	7075740	Souza et al 2011
61	Rio Pinheiros II	Santa Catarina	Atlantic Forest	Sambaqui with Taquara-Itararé ceramic	48°W 38' 07"	26°S 25' 23"	735832	7075293	Souza et al 2011
62	Rio Velho I	Santa Catarina	Atlantic Forest	Sambaqui	48°W 47' 01"	26°S 18' 33"	721264	7088175	Souza et al 2011
63	Rio Velho II	Santa Catarina	Atlantic Forest	Sambaqui	48°W 47' 14"	26°S 18' 51"	720890	7087619	Souza et al 2011
64	Praia Grande XI	Santa Catarina	Atlantic Forest	Sambaqui	48°W 34' 43"	26°S 22' 27"	741599	7080623	Ferreira 2017; Bandeira et al 2018b
65	Ilha do Gado II	Santa Catarina	Atlantic Forest	Sambaqui	48°W 46' 46"	26°S 15' 35"	721772	7093651	Souza et al 2011
66	Ilha dos Espinheiros I	Santa Catarina	Atlantic Forest	Sambaqui	48°W 47' 10"	26°S 17' 06"	721071	7090861	Souza et al 2011
67	Ilha dos Espinheiros III	Santa Catarina	Atlantic Forest	Sambaqui	48°W 46' 23"	26°S 16' 27"	722373	7092036	Souza et al 2011; Bibow 1997
68	Ilha dos Espinheiros IV	Santa Catarina	Atlantic Forest	Sambaqui	48°W 46' 48"	26°S 16' 35"	721695	7091811	Souza et al 2011
69	Morro do Amaral I	Santa Catarina	Atlantic Forest	Sambaqui	48°W 46' 26"	26°S 18' 21"	722229	7088533	Souza et al 2011
70	Morro do Amaral II	Santa Catarina	Atlantic Forest	Sambaqui	48°W 45' 15"	26°S 18' 39"	724207	7087958	Souza et al 2011
71	Lagoa do Saguaçu	Santa Catarina	Atlantic Forest	Sambaqui	48°W 47' 44"	26°S 18' 26"	720079	7088417	Souza et al 2011
72	Cubatão II	Santa Catarina	Atlantic Forest	Sambaqui	48°W 46' 47"	26°S 12' 12"	721843	7099889	Souza et al 2011
73	Cubatão III	Santa Catarina	Atlantic Forest	Sambaqui	48°W 46' 55"	26°S 12' 16"	721639	7099772	Souza et al 2011
74	Cubatão IV	Santa Catarina	Atlantic Forest	Sambaqui	48°W 46' 22"	26°S 12' 55"	722511	7098551	Souza et al 2011
75	Fazendinha	Santa Catarina	Atlantic Forest	Sambaqui	48°W 44' 27"	26°S 17' 49"	725561	7089471	Souza et al 2011
76	Gravatá	Santa Catarina	Atlantic Forest	Sambaqui	48°W 45' 41"	26°S 17' 06"	723531	7090806	Souza et al 2011
77	Guanabara I	Santa Catarina	Atlantic Forest	Sambaqui	48°W 49' 23"	26°S 19' 16"	717305	7086918	Souza et al 2011
78	Ilha do Gado I	Santa Catarina	Atlantic Forest	Sambaqui	48°W 46' 42"	26°S 15' 31"	721874	7093769	Souza et al 2011
79	Ilha do Gado III	Santa Catarina	Atlantic Forest	Sambaqui	48°W 46' 33"	26°S 15' 32"	722122	7093724	Souza et al 2011
80	Ilha do Gado IV	Santa Catarina	Atlantic Forest	Sambaqui	48°W 46' 47"	26°S 16' 02"	721717	7092819	Souza et al 2011
81	Ilha do Mel I	Santa Catarina	Atlantic Forest	Sambaqui	48°W 43' 53"	26°S 18' 50"	726455	7087554	Souza et al 2011
82	Ilha do Mel II	Santa Catarina	Atlantic Forest	Sambaqui	48°W 44' 13"	26°S 18' 43"	725909	7087783	Souza et al 2011
83	Ilha do Mel III	Santa Catarina	Atlantic Forest	Sambaqui	48°W 43' 45"	26°S 18' 47"	726677	7087647	Souza et al 2011
84	Ipiranga	Santa Catarina	Atlantic Forest	Sambaqui	48°W 45' 07"	26°S 17' 53"	724437	7089353	Souza et al 2011
85	Ponta das Palmas	Santa Catarina	Atlantic Forest	Sambaqui	48°W 45' 42"	26°S 12' 10"	723666	7099922	Souza et al 2011
86	Ribeirão do Cubatão	Santa Catarina	Atlantic Forest	Sambaqui	48°W 48' 22"	26°S 12' 06"	719204	7100122	Souza et al 2011
87	Rio Comprido	Santa Catarina	Atlantic Forest	Sambaqui	48°W 48' 26"	26°S 16' 34"	718970	7091875	Souza et al 2011
88	Rio das Ostras	Santa Catarina	Atlantic Forest	Sambaqui	48°W 48' 01"	26°S 09' 36"	719878	7104741	Souza et al 2011
89	Rio do Riacho	Santa Catarina	Atlantic Forest	Sambaqui	48°W 45' 28"	26°S 19' 03"	723827	7087200	Souza et al 2011
90	Rio Fagundes	Santa Catarina	Atlantic Forest	Sambaqui	48°W 48' 40"	26°S 10' 07"	718781	7103787	Souza et al 2011
91	Rio Ferreira	Santa Catarina	Atlantic Forest	Sambaqui	48°W 48' 38"	26°S 08' 53"	718865	7106084	Souza et al 2011
92	Rio Pirabeiraba	Santa Catarina	Atlantic Forest	Sambaqui	48°W 49' 23"	26°S 08' 40"	717615	7106497	Souza et al 2011
93	Rio Sambaqui	Santa Catarina	Atlantic Forest	Sambaqui	48°W 47' 33"	26°S 09' 50"	720634	7104292	Souza et al 2011
94	Rua Guaíra	Santa Catarina	Atlantic Forest	Sambaqui	48°W 48' 31"	26°S 15' 07"	718880	7094577	Souza et al 2011
95	Vila da Gloria III	Santa Catarina	Atlantic Forest	Sambaqui	48°W 39' 38"	26°S 12' 55"	733738	7098375	Souza et al 2011
96	Cacuruçu II	Santa Catarina	Atlantic Forest	Sambaqui	48°W 38' 48"	26°S 23' 17"	734766	7079202	Souza et al 2011
97	Cacuruçu III	Santa Catarina	Atlantic Forest	Sambaqui	48°W 38' 38"	26°S 23' 15"	735043	7079238	Souza et al 2011
98	Vila da Gloria II (da Fábrica)	Santa Catarina	Atlantic Forest	Sambaqui	48°W 39' 36"	26°S 12' 55"	733802	7098375	Souza et al 2011
99	Morro do Amaral III	Santa Catarina	Atlantic Forest	Sambaqui	48°W 46' 29"	26°S 17' 49"	722159	7089527	Souza et al 2011
100	Morro do Amaral IV	Santa Catarina	Atlantic Forest	Sambaqui	48°W 46' 14"	26°S 17' 55"	722596	7089335	Souza et al 2011
101	Guanabara II	Santa Catarina	Atlantic Forest	Sambaqui	48°W 49' 32"	26°S 19' 05"	717062	7087269	Souza et al 2011
102	Rio Bucuruiuma	Santa Catarina	Atlantic Forest	Sambaqui	48°W 48' 12"	26°S 08' 43"	719599	7106365	Souza et al 2011
103	Rua 13	Santa Catarina	Atlantic Forest	Sambaqui	48°W 30' 28"	27°S 08' 38"	746996	6995191	Ricken et al 2014; Cardoso 2011; Toi 2012
104	Sambaqui do Papagaio	Santa Catarina	Atlantic Forest	Sambaqui	48°W 30' 23"	27°S 08' 39"	747136	6995155	Pavei et al 2015
105	Porto do Rio Vermelho I	Santa Catarina	Atlantic Forest	Sambaqui with ceramic	48°W 26' 04"	27°S 31' 56"	753387	6951976	Castilho 2008; Castilho and Simões-Lopes 2001
106	Porto do Rio Vermelho II	Santa Catarina	Atlantic Forest	Sambaqui	48°W 25' 25"	27°S 31' 24"	754462	6952946	Sousa 2011; Sousa, Figueiredo and Bandeira 2014; Ramos-Junior 2011
107	Laranjeiras I	Santa Catarina	Atlantic Forest	Sambaqui	48°W 35' 28"	26°S 59' 51"	739040	7011563	Castilho 2008
108	Pântano do Sul I	Santa Catarina	Atlantic Forest	Sambaqui	48°W 30' 23"	27°S 46' 59"	745722	6924328	Castilho 2008
109	Armação do Sul	Santa Catarina	Atlantic Forest	Sambaqui and Historical	48°W 30' 08"	27°S 45' 04"	746190	6927860	Castilho 2008
110	Rio do Meio	Santa Catarina	Atlantic Forest	Sambaqui with ceramic	48°W 29' 58"	27°S 26' 25"	747172	6962318	Gilson and Lessa 2018a; 2018b; 2019; 2021; Mayer 2017; Mayer et al 2022; Castilho and Simões-Lopes 2001
111	Galheta IV	Santa Catarina	Atlantic Forest	Taquara-Itararé	48°W 47' 19"	28°S 33' 59"	716314	6838045	Cardoso 2018
112	Jabuticabeira II	Santa Catarina	Atlantic Forest	Sambaqui	48°W 57' 37"	28°S 35' 32"	699479	6835488	Gaspar, Klokler, DeBlasis 2011; Villagran et al 2011; Klokler 2001; Klokler 2008; Klokler et al 2010; Klokler 2017; Klokler 2020
113	Mato Alto I	Santa Catarina	Atlantic Forest	Sambaqui	48°W 58' 07"	28°S 31' 56"	698773	6842162	Macley 2017
114	Encantada III	Santa Catarina	Atlantic Forest	Sambaqui	48°W 54' 32"	28°S 37' 31"	704434	6831748	Villagran et al 2011; Klokler et al 2010
115	Barra Velha (SC-IÇ-01)	Santa Catarina	Atlantic Forest	Sambaqui	49°W 18' 03"	28°S 52' 18"	665709 *	6805031 *	Rosa 2006a
116	Rincão (SC-IÇ-06)	Santa Catarina	Atlantic Forest	Sambaqui	49°W 15' 48"	28°S 50' 32"	669429 *	6808243 *	Rosa 2006a; Teixeira 2006
117	Laranjeiras II	Santa Catarina	Atlantic Forest	Sambaqui with Taquara-Itararé ceramic	48°W 35' 28"	26°S 59' 51"	739040	7011563	Souza et al 2011
118	Barra do Rio Papaquara	Santa Catarina	Atlantic Forest	Sambaqui	48°W 29' 28"	27°S 27' 52"	747930 *	6959602 *	Souza et al 2011
119	Canasvieiras	Santa Catarina	Atlantic Forest	Sambaqui	48°W 27' 47"	27°S 26' 34"	750745	6961960	Souza et al 2011
120	Canto dos Araçás	Santa Catarina	Atlantic Forest	Sambaqui	48°W 27' 42"	27°S 35' 15"	750560	6945905	Souza et al 2011
121	Rio Tavares III	Santa Catarina	Atlantic Forest	Sambaqui	48°W 30' 04"	27°S 39' 41"	746504	6937801	Souza et al 2011
122	Lagoinha (de Ponta das Canas I)	Santa Catarina	Atlantic Forest	Sambaqui with ceramic	48°W 25' 10"	27°S 23' 17"	755190	6967953	Souza et al 2011
123	Ponta das Almas	Santa Catarina	Atlantic Forest	Sambaqui	48°W 27' 34"	27°S 35' 43"	750769	6945055	Souza et al 2011
124	Ponta das Canas I	Santa Catarina	Atlantic Forest	Sambaqui with ceramic	48°W 25' 56"	27°S 23' 39"	753907	6967289	Souza et al 2011
125	Ponta dos Limões I	Santa Catarina	Atlantic Forest	Sambaqui	48°W 32' 40"	27°S 36' 59"	742323	6942880	Souza et al 2011
126	Praia da Tapera (Tapera I)	Santa Catarina	Atlantic Forest	Sambaqui with Taquara-Itararé ceramic and Guarani	48°W 34' 11"	27°S 41' 15"	739689	6935046	Souza et al 2011
127	Rio do Braz	Santa Catarina	Atlantic Forest	Sambaqui	48°W 26' 55"	27°S 25' 38"	752216	6963667	Souza et al 2011
128	Rio Lessa (Ponta do Lessa I)	Santa Catarina	Atlantic Forest	Sambaqui with Taquara-Itararé ceramic	48°W 31' 37"	27°S 34' 22"	744141	6947687	Souza et al 2011
129	Base Aérea I	Santa Catarina	Atlantic Forest	Sambaqui with Taquara-Itararé ceramic	48°W 34' 12"	27°S 40' 29"	739689	6936457	Souza et al 2011
130	Sambaqui da Ressacada (Carianos II)	Santa Catarina	Atlantic Forest	Sambaqui	48°W 32' 03"	27°S 39' 56"	743225	6937416	Souza et al 2011
131	Sambaqui nº 12 (Praia Grande I ?)	Santa Catarina	Atlantic Forest	Sambaqui	48°W 25' 13"	27°S 31' 40"	754783	6952460	Souza et al 2011
132	Ilha Maria Francisca (Ponta das Flechas)	Santa Catarina	Atlantic Forest	Sambaqui	48°W 33' 56"	27°S 41' 52"	740070	6933895	Souza et al 2011
133	Sao João do Rio Vermelho I	Santa Catarina	Atlantic Forest	Sambaqui	48°W 25' 25"	27°S 30' 42"	754503	6954252	Souza et al 2011
134	Sambaqui Balsinha I	Santa Catarina	Atlantic Forest	Sambaqui	48°W 43' 49"	28°S 10' 45"	722819	6880867	Souza et al 2011
135	Sambaqui de Araçatuba	Santa Catarina	Atlantic Forest	Sambaqui	48°W 42' 01"	28°S 07' 01"	725899 *	6887713 *	Souza et al 2011
136	Baú Baixo I	Santa Catarina	Atlantic Forest	Sambaqui	48°W 49' 50"	26°S 53' 16"	715485 *	7024149 *	Souza et al 2011
137	Campo Bom	Santa Catarina	Atlantic Forest	Sambaqui with ceramic	49°W 04' 10"	28°S 43' 27"	688541 *	6821061 *	Souza et al 2011
138	Garopaba do Sul	Santa Catarina	Atlantic Forest	Sambaqui	48°W 53' 34"	28°S 37' 32"	705996	6831684	Souza et al 2011
139	Ilhota da Ponta do Morro II	Santa Catarina	Atlantic Forest	Sambaqui	49°W 00' 06"	28°S 35' 12"	695433	6836162	Souza et al 2011
140	(Lagoa da) Figueirinha IV	Santa Catarina	Atlantic Forest	Sambaqui	49°W 03' 45"	28°S 40' 07"	689320	6827182	Souza et al 2011
141	(Lagoa da) Figueirinha V	Santa Catarina	Atlantic Forest	Sambaqui	48°W 58' 32"	28°S 40' 11"	697826	6826936	Souza et al 2011
142	Porto Vieira (I)	Santa Catarina	Atlantic Forest	Sambaqui	49°W 00' 06"	28°S 35' 42"	695417	6835260	Souza et al 2011
143	Cabeçuda	Santa Catarina	Atlantic Forest	Sambaqui	48°W 49' 47"	28°S 26' 24"	712551	6852126	Souza et al 2011
144	Ponta do Perrexil I	Santa Catarina	Atlantic Forest	Sambaqui	48°W 47' 39"	28°S 21' 40"	716187 *	6860824 *	Souza et al 2011
145	Ponta do Perrexil II	Santa Catarina	Atlantic Forest	Sambaqui	48°W 47' 36"	28°S 21' 39"	716260 *	6860859 *	Souza et al 2011
146	Ponta do Maruim	Santa Catarina	Atlantic Forest	Sambaqui	48°W 38' 07"	27°S 38' 25"	733308 *	6940413 *	Souza et al 2011
147	Sambaqui do Salto	Santa Catarina	Atlantic Forest	Sambaqui	49°W 07' 49"	28°S 33' 33"	682884 *	6839427 *	Souza et al 2011
148	Congonhas I	Santa Catarina	Atlantic Forest	Sambaqui	49°W 00' 30"	28°S 31' 32"	694880	6842966	Souza et al 2011
149	Sambaqui Praia do Paraíso (RS-AS-01)	Rio Grande do Sul	Atlantic Forest	Sambaqui	49°W 48' 34"	29°S 26' 36"	615474	6742318	Ricken et al 2016; Ricken 2015
150	Sangão (RS-S-327)	Rio Grande do Sul	Atlantic Forest	Umbu	50°W 33' 45"	29°S 46' 22"	542295	6706313	Ricken 2015; Jacobus and Rosa 2013
151	Deobaldino (RS-S-395)	Rio Grande do Sul	Atlantic Forest	Umbu	50°W 29' 09"	29°S 45' 39"	549700	6707606	Jacobus and Rosa 2013
152	RS-71-C	Rio Grande do Sul	Pampa	Guarani	51°W 09' 56"	30°S 15' 50"	484084	6651968	Rosa 2010
153	Nilton Dutra (RS-LC-42)	Rio Grande do Sul	Pampa	Cerrito	50°W 51' 28"	31°S 00' 30"	513563	6569457	Bager-Junior 2013; Calippo 2000
154	Farol do Capão da Marca (RS-LC-16)	Rio Grande do Sul	Pampa	Sambaqui	51°W 09' 37"	31°S 19' 10"	484763	6534986	Calippo 2000
155	Ondina Brasil (RS-LC-21)	Rio Grande do Sul	Pampa	Cerrito	50°W 55' 32"	31°S 01' 28"	507104	6567688	Calippo 2000
156	Capão d'Areia (RS-LC-59)	Rio Grande do Sul	Pampa	Sambaqui	51°W 12' 27"	31°S 30' 20"	480308	6514341	Calippo 2000; Souza et al 2011
157	RS-LS-11	Rio Grande do Sul	Pampa	Cerrito	52°W 15' 37"	31°S 51' 19"	380767	6474923	Chim 2013; 2016
158	Dalpiaz (RS-LN-1)	Rio Grande do Sul	Atlantic Forest	Cerrito	50°W 18' 58"	29°S 32' 16"	566250	6732250	Jacobus and Rosa 2013
159	Itapeva (RS-LN-201)	Rio Grande do Sul	Pampa	Sambaqui	49°W 45' 33"	29°S 23' 03"	620417	6748807	Hilbert 2011; Souza et al 2011
160	Recreio (RS-LII-18)	Rio Grande do Sul	Pampa	Sambaqui	49°W 47' 12"	29°S 24' 42"	617718	6745779	Hilbert 2011
161	Dorva (RS-LII-43)	Rio Grande do Sul	Atlantic Forest	Sambaqui	49°W 52' 45"	29°S 25' 30"	608726	6744414	Hilbert 2011
162	Cerrito da Sotéia (RS-PT-02)	Rio Grande do Sul	Pampa	Cerrito	52°W 01' 01"	31°S 37' 30"	403547	6500685	Ulguim 2010
163	Cerrito Valverde (RS-PSG-02)	Rio Grande do Sul	Pampa	Cerrito	52°W 14' 05"	31°S 46' 44"	383084	6483410	Ulguim 2018
164	RS-LC-81	Rio Grande do Sul	Pampa	Guarani	50°W 19' 52"	30°S 23' 02"	564264	6638473	Rosa 2006b; Souza et al 2011
165	RS-LC-86	Rio Grande do Sul	Pampa	Guarani (?)	50°W 20' 55"	30°S 21' 43"	562607	6640939	Rosa 2006b; Souza et al 2011
166	RS-LC-87	Rio Grande do Sul	Pampa	Guarani (?)	50°W 20' 57"	30°S 21' 41"	562543	6640977	Rosa 2006b; Souza et al 2011
167	RS-LC-90	Rio Grande do Sul	Pampa	Guarani	50°W 21' 01"	30°S 23' 53"	562408	6636914	Rosa 2006b; Souza et al 2011
168	RS-LC-92	Rio Grande do Sul	Pampa	Guarani	50°W 21' 11"	30°S 23' 53"	562152	6636916	Rosa 2006b; Souza et al 2011
169	RS-LC-96	Rio Grande do Sul	Pampa	Guarani	50°W 28' 41"	30°S 22' 08"	550143	6640210	Rosa 2006c; Souza et al 2011
170	Camping (RS-PS-02)	Rio Grande do Sul	Pampa	Guarani	52°W 10' 48"	31°S 42' 37"	388186	6491083	Milheira and Ulguim 2008
171	Totó (RS-PS-03)	Rio Grande do Sul	Pampa	Guarani	52°W 11' 48"	31°S 43' 11"	386618	6490012	Milheira and Ulguim 2008
172	RS-PSG-07	Rio Grande do Sul	Pampa	Cerrito	52°W 14' 05"	31°S 46' 46"	383093	6483337	Sens 2020; Milheira et al 2016
173	Bacopari (RS-LC-97)	Rio Grande do Sul	Pampa	Sambaqui with Taquara-Itararé ceramic and Guarani	50°W 23' 00"	30°S 30' 05"	559174	6625478	Brentano, Rosa and Schmitz 2006; Souza et al 2011
174	RS-LC-82	Rio Grande do Sul	Pampa	Guarani	50°W 19' 56"	30°S 23' 07"	564151	6638332	Silva-da-Silva and Rosa 2006; Souza et al 2011
175	RS-LC-80	Rio Grande do Sul	Pampa	Guarani	50°W 19' 48"	30°S 22' 59"	564371	6638547	Rosa 2006d; Souza et al 2011
176	RS-RG-48	Rio Grande do Sul	Pampa	Vieira	52°W 15' 42"	31°S 49' 40"	380595 *	6477961 *	Oliveira 2006; Schorr 1975
177	RS-RG-49	Rio Grande do Sul	Pampa	Cerrito and Vieira, Guarani	52°W 15' 33"	31°S 50' 55"	380869 *	6475642 *	Silva-da-Silva, Lof and Schmitz 2006; Schorr 1975
178	Cerrito 1A (Banhado do Colégio)	Rio Grande do Sul	Pampa	Cerrito and Vieira	51°W 52' 52"	30°S 55' 00"	415803	6579291	Rosa 2006e
179	Itapoã	Rio Grande do Sul	Pampa	Guarani	51°W 00' 56"	30°S 17' 05"	498517 *	6649675 *	Schmitz 1990
180	RS-LC-83	Rio Grande do Sul	Pampa	Taquara-Itararé	50°W 19' 53"	30°S 23' 05"	564236	6638381	Souza et al 2011
181	RS-LC-84	Rio Grande do Sul	Pampa	Taquara-Itararé	50°W 19' 20"	30°S 23' 25"	565103	6637785	Souza et al 2011
182	RS-LC-85	Rio Grande do Sul	Pampa	Guarani	50°W 20' 49"	30°S 22' 02"	562741	6640347	Souza et al 2011
183	RS-LC-89	Rio Grande do Sul	Pampa	Guarani	50°W 21' 11"	30°S 21' 06"	562181	6642069	Souza et al 2011
184	RS-LC-91	Rio Grande do Sul	Pampa	Guarani	50°W 21' 06"	30°S 23' 50"	562280	6637007	Souza et al 2011
185	RS-LC-93	Rio Grande do Sul	Pampa	Guarani	50°W 21' 18"	30°S 24' 57"	561948	6634959	Souza et al 2011
186	RS-LC-94	Rio Grande do Sul	Pampa	Guarani	50°W 21' 20"	30°S 25' 02"	561899	6634811	Souza et al 2011
187	RS-LC-95	Rio Grande do Sul	Pampa	Guarani	50°W 21' 21"	30°S 25' 07"	561867	6634664	Souza et al 2011
188	RS-LC-98	Rio Grande do Sul	Pampa	Guarani	50°W 20' 41"	30°S 22' 16"	562957	6639903	Souza et al 2011
189	RS-LC-99	Rio Grande do Sul	Pampa	Guarani	50°W 20' 40"	30°S 22' 15"	562995	6639936	Souza et al 2011
190	RS-LC-100	Rio Grande do Sul	Pampa	Guarani	50°W 20' 41"	30°S 22' 13"	562969	6639995	Souza et al 2011
191	Sambaqui do Mampituba	Rio Grande do Sul	Atlantic Forest	Sambaqui	49°W 43' 44"	29°S 20' 02"	623410 *	6754353 *	Souza et al 2011
192	Sambaqui de Torres	Rio Grande do Sul	Atlantic Forest	Sambaqui	49°W 43' 44"	29°S 20' 31"	623411 *	6753462 *	Souza et al 2011
193	Sambaqui Guaraguaçu	Paraná	Atlantic Forest	Sambaqui	48°W 28' 12"	25°S 36' 14"	754092	7165756	Gernet and Birckolz 2011; Gernet et al 2014; SOUZA et al 2011
194	Sambaqui Boguaçu	Paraná	Atlantic Forest	Sambaqui	48°W 37' 39"	25°S 55' 11"	737638	7131055	Gernet and Birckolz 2011; Gernet, Gernet and Santos 2019; SOUZA et al 2011
195	Sambaqui Ilha das Pedras	Paraná	Atlantic Forest	Sambaqui with Taquara-Itararé ceramic	48°W 39' 43"	25°S 30' 04"	735000	7177500	Ramos-Junior 2014
196	Sambaqui Ilha do Barbosa	Paraná	Atlantic Forest	Sambaqui	48°W 44' 22"	25°S 29' 26"	727243	7178809	Souza et al 2011
197	Sambaqui de Boa Vista	Paraná	Atlantic Forest	Sambaqui	48°W 41' 58"	25°S 29' 30"	731263	7178617	Souza et al 2011
198	Sambaqui de Cacatu	Paraná	Atlantic Forest	Sambaqui	48°W 45' 01"	25°S 19' 12"	726472	7197723	Souza et al 2011
199	Sambaqui do Rio do Meio (Antonina)	Paraná	Atlantic Forest	Sambaqui	48°W 45' 30"	25°S 21' 44"	725583	7193059	Souza et al 2011
200	Sambaqui do Rio Morro Grande	Paraná	Atlantic Forest	Sambaqui	48°W 44' 59"	25°S 23' 00"	726375	7190692	Souza et al 2011
201	Sambaqui da Ilha do Lessa	Paraná	Atlantic Forest	Sambaqui	48°W 43' 34"	25°S 22' 48"	728793	7191035	Souza et al 2011
202	Sambaqui do Cordeiro	Paraná	Atlantic Forest	Sambaqui	48°W 41' 35"	25°S 21' 13"	732170	7193901	Souza et al 2011
203	Sambaqui do Rio Ribeirão	Paraná	Atlantic Forest	Sambaqui	48°W 41' 01"	25°S 21' 42"	733106	7192992	Souza et al 2011
204	Sambaqui da Ilha do Corisco I	Paraná	Atlantic Forest	Sambaqui	48°W 43' 29"	25°S 24' 30"	728879	7187893	Souza et al 2011
205	Sambaqui da Ilha do Corisco II	Paraná	Atlantic Forest	Sambaqui	48°W 43' 34"	25°S 24' 43"	728732	7187495	Souza et al 2011
206	Sambaqui da Ilha do Corisco III	Paraná	Atlantic Forest	Sambaqui	48°W 43' 37"	25°S 24' 48"	728646	7187343	Souza et al 2011
207	Sambaqui do Portinho I	Paraná	Atlantic Forest	Sambaqui	48°W 43' 13"	25°S 25' 01"	729310	7186932	Souza et al 2011
208	Sambaqui do Baduíno	Paraná	Atlantic Forest	Sambaqui	48°W 44' 04"	25°S 25' 22"	727873	7186309	Souza et al 2011
209	Sambaqui da Ponta da Pita I	Paraná	Atlantic Forest	Sambaqui	48°W 40' 59"	25°S 27' 12"	732957	7182836	Souza et al 2011
210	Sambaqui da Ponta da Pita II	Paraná	Atlantic Forest	Sambaqui	48°W 40' 58"	25°S 27' 10"	732986	7182897	Souza et al 2011
211	Sambaqui da Ilha do Teixeira	Paraná	Atlantic Forest	Sambaqui	48°W 38' 58"	25°S 29' 58"	736276	7177667	Souza et al 2011
212	Sambaqui do Camati	Paraná	Atlantic Forest	Sambaqui	48°W 37' 19"	25°S 33' 25"	738927	7171247	Souza et al 2011
213	001- Sambaqui da Ilha do Pinheirinho 1	Paraná	Atlantic Forest	Sambaqui	48°W 13' 42"	25°S 21' 36"	778945	7192304	Souza et al 2011
214	003 - Sambaqui da Ilha Pequena	Paraná	Atlantic Forest	Sambaqui	48°W 07' 50"	25°S 21' 26"	788779	7192400	Souza et al 2011
215	005 - Sambaqui da Ilha do Pinheirinho 2	Paraná	Atlantic Forest	Sambaqui	48°W 13' 45"	25°S 21' 41"	778858	7192152	Souza et al 2011
216	006 - Sambaqui do Barbado	Paraná	Atlantic Forest	Sambaqui	48°W 13' 29"	25°S 22' 55"	779258	7189865	Souza et al 2011
217	008 - Sambaqui da Ponta do Barbado	Paraná	Atlantic Forest	Sambaqui	48°W 13' 57"	25°S 23' 06"	778468	7189543	Souza et al 2011
218	010 - Sambaqui do Morro do Pinto II	Paraná	Atlantic Forest	Sambaqui	48°W 13' 24"	25°S 21' 35"	779449	7192325	Souza et al 2011
219	012 - Sambaqui do Rio Real I	Paraná	Atlantic Forest	Sambaqui	48°W 13' 10"	25°S 20' 13"	779893	7194841	Souza et al 2011
220	017 - Sambaqui da Caldeira	Paraná	Atlantic Forest	Sambaqui	48°W 12' 54"	25°S 19' 59"	780337 *	7195248 *	Souza et al 2011
221	023 - Sambaqui da Ilha do Sebui	Paraná	Atlantic Forest	Sambaqui	48°W 11' 23"	25°S 17' 40"	782983 *	7199475 *	Souza et al 2011
222	025 - Sambaqui da Ilha do Boguaçu	Paraná	Atlantic Forest	Sambaqui	48°W 29' 41"	25°S 20' 45"	752143 *	7194398 *	Souza et al 2011
223	032 - Sambaqui da Ilha do Rio Paciência	Paraná	Atlantic Forest	Sambaqui	48°W 10' 54"	25°S 18' 32"	783758 *	7197877 *	Souza et al 2011
224	033 - Sambaqui Foz do Rio do Meio	Paraná	Atlantic Forest	Sambaqui	48°W 10' 55"	25°S 18' 37"	783718	7197724	Souza et al 2011
225	034 - Sambaqui do Rio Sebui	Paraná	Atlantic Forest	Sambaqui	48°W 14' 02"	25°S 17' 56"	778526	7199088	Souza et al 2011
226	035 - Sambaqui do Porto da Pedra	Paraná	Atlantic Forest	Sambaqui	48°W 43' 02"	25°S 22' 55"	729682 *	7190805 *	Souza et al 2011
227	036 - Sambaqui da Amoreira	Paraná	Atlantic Forest	Sambaqui	48°W 19' 16"	25°S 17' 50"	769731 *	7199454 *	Souza et al 2011
228	037 - Sambaqui da Pontinha	Paraná	Atlantic Forest	Sambaqui	48°W 15' 50"	25°S 19' 37"	775443 *	7196046 *	Souza et al 2011
229	039 - Sambaqui do Rio Pequeno	Paraná	Atlantic Forest	Sambaqui	48°W 19' 37"	25°S 27' 42"	768791	7181241	Souza et al 2011
230	040 - Sambaqui do Pocinho I	Paraná	Atlantic Forest	Sambaqui	48°W 18' 16"	25°S 27' 02"	771063 *	7182408 *	Souza et al 2011
231	041 - Sambaqui da Capela	Paraná	Atlantic Forest	Sambaqui	48°W 18' 29"	25°S 26' 41"	770712 *	7183080 *	Souza et al 2011
232	043 - Sambaqui do Porto de Cima	Paraná	Atlantic Forest	Sambaqui	48°W 17' 46"	25°S 26' 46"	771921 *	7182906 *	Souza et al 2011
233	044 - Sambaqui do Riozinho	Paraná	Atlantic Forest	Sambaqui	48°W 30' 29"	25°S 27' 51"	750563 *	7181318 *	Souza et al 2011
234	045 - Sambaqui do Rio Guache I	Paraná	Atlantic Forest	Sambaqui	48°W 18' 09"	25°S 24' 28"	771356 *	7187162 *	Souza et al 2011
235	046 - Sambaqui do Rio Guache II	Paraná	Atlantic Forest	Sambaqui	48°W 18' 10"	25°S 24' 34"	771329 *	7186978 *	Souza et al 2011
236	047 - Sambaqui do Porto (Rio) do Mendes	Paraná	Atlantic Forest	Sambaqui	48°W 19' 19"	25°S 24' 43"	769404	7186741	Souza et al 2011
237	048 - Sambaqui do Guapicu	Paraná	Atlantic Forest	Sambaqui	48°W 18' 52"	25°S 22' 22"	770246	7191066	Souza et al 2011
238	049 - Sambaqui Furado do Sapo	Paraná	Atlantic Forest	Sambaqui	48°W 18' 03"	25°S 22' 32"	771610	7190730	Souza et al 2011
239	050 - Sambaqui Furado do Sapo II	Paraná	Atlantic Forest	Sambaqui	48°W 18' 02"	25°S 22' 32"	771641	7190709	Souza et al 2011
240	051 - Sambaqui da Ponta	Paraná	Atlantic Forest	Sambaqui	48°W 19' 37"	25°S 21' 31"	769017 *	7192668 *	Souza et al 2011
241	052 - Sambaqui do Furado Grande	Paraná	Atlantic Forest	Sambaqui	48°W 18' 23"	25°S 20' 45"	771117	7194035	Souza et al 2011
242	053 - Sambaqui do Furado (do Gordiano)	Paraná	Atlantic Forest	Sambaqui	48°W 18' 58"	25°S 21' 06"	770126	7193408	Souza et al 2011
243	054 - Sambaqui do Rio Vermelho	Paraná	Atlantic Forest	Sambaqui	48°W 19' 24"	25°S 20' 55"	769405 *	7193747 *	Souza et al 2011
244	057 - Sambaqui do Guacuí	Paraná	Atlantic Forest	Sambaqui	48°W 03' 49"	25°S 15' 42"	795754 *	7202856 *	Souza et al 2011
245	058 - Sambaqui do Casqueiro	Paraná	Atlantic Forest	Sambaqui	48°W 03' 23"	25°S 15' 57"	796494 *	7202368 *	Souza et al 2011
246	059 - Sambaqui da Estrada	Paraná	Atlantic Forest	Sambaqui	48°W 19' 24"	25°S 16' 45"	769563 *	7201455 *	Souza et al 2011
247	060 - Sambaqui do Costão	Paraná	Atlantic Forest	Sambaqui	48°W 23' 09"	25°S 20' 53"	763113	7193948	Souza et al 2011
248	061 - Sambaqui de Guaraqueçaba	Paraná	Atlantic Forest	Sambaqui	48°W 19' 32"	25°S 17' 12"	769319	7200630	Souza et al 2011
249	062 - Sambaqui do Guaxinduba	Paraná	Atlantic Forest	Sambaqui	48°W 17' 39"	25°S 21' 02"	772338	7193487	Souza et al 2011
250	063 - Sambaqui das Gamelas I	Paraná	Atlantic Forest	Sambaqui	48°W 23' 16"	25°S 20' 17"	762939	7195059	Souza et al 2011
251	064 - Sambaqui das Gamelas II	Paraná	Atlantic Forest	Sambaqui	48°W 23' 18"	25°S 20' 48"	762864	7194106	Souza et al 2011
252	065 - Sambaqui da Ilha Grande	Paraná	Atlantic Forest	Sambaqui	48°W 23' 12"	25°S 19' 25"	763082	7196658	Souza et al 2011
253	066 - Sambaqui da Ilha do Pinto	Paraná	Atlantic Forest	Sambaqui	48°W 23' 29"	25°S 18' 52"	762626	7197683	Souza et al 2011
254	067 - Sambaqui da Igreja	Paraná	Atlantic Forest	Sambaqui	48°W 25' 18"	25°S 20' 05"	759528 *	7195494 *	Souza et al 2011
255	068 - Sambaqui da Casa Interditada	Paraná	Atlantic Forest	Sambaqui	48°W 25' 18"	25°S 20' 08"	759518 *	7195401 *	Souza et al 2011
256	069 - Sambaqui da Ponta da Mariana	Paraná	Atlantic Forest	Sambaqui	48°W 24' 56"	25°S 23' 08"	760040	7189851	Souza et al 2011
257	070 - Sambaqui da Fazenda	Paraná	Atlantic Forest	Sambaqui	48°W 25' 12"	25°S 22' 28"	759608 *	7191083 *	Souza et al 2011
258	071 - Sambaqui da Tartaruga	Paraná	Atlantic Forest	Sambaqui	48°W 24' 59"	25°S 23' 04"	759926 *	7189962 *	Souza et al 2011
259	072 - Sambaqui da Dona Ester	Paraná	Atlantic Forest	Sambaqui	48°W 25' 20"	25°S 21' 58"	759414 *	7192023 *	Souza et al 2011
260	073 - Sambaqui do Cid	Paraná	Atlantic Forest	Sambaqui	48°W 25' 13"	25°S 17' 04"	759775 *	7201063 *	Souza et al 2011
261	074 - Sambaqui do Poço	Paraná	Atlantic Forest	Sambaqui	48°W 29' 09"	25°S 15' 23"	753220 *	7204296 *	Souza et al 2011
262	075 - Sambaqui do Otacílio	Paraná	Atlantic Forest	Sambaqui	48°W 19' 15"	25°S 17' 58"	769744 *	7199187 *	Souza et al 2011
263	Sambaqui do Esteiro	Paraná	Atlantic Forest	Sambaqui	48°W 08' 20"	25°S 17' 33"	788111	7199595	Souza et al 2011
264	Sambaqui Cabeceiras do Boguaçu	Paraná	Atlantic Forest	Sambaqui	48°W 40' 59"	25°S 57' 46"	731976 *	7126389 *	Souza et al 2011
265	Sambaqui do Martiniano	Paraná	Atlantic Forest	Sambaqui	48°W 34' 21"	25°S 51' 48"	743258 *	7137190 *	Souza et al 2011
266	Sambaqui Porto Angelino	Paraná	Atlantic Forest	Sambaqui	48°W 35' 42"	25°S 56' 34"	740855	7128448	Souza et al 2011
267	Sambaqui da Ilha dos Ratos	Paraná	Atlantic Forest	Sambaqui	48°W 34' 21"	25°S 51' 45"	743274	7137301	Souza et al 2011
268	Sambaqui do Toral	Paraná	Atlantic Forest	Sambaqui	48°W 38' 15"	25°S 30' 02"	737479	7177526	Souza et al 2011
269	Sambaqui da Ilha das Rosas	Paraná	Atlantic Forest	Sambaqui	48°W 39' 42"	25°S 25' 07"	735204	7186645	Souza et al 2011
270	Sambaqui do Rio Parati I	Paraná	Atlantic Forest	Sambaqui	48°W 37' 36"	25°S 48' 15"	737960	7143864	Souza et al 2011
271	Sambaqui do Rio Parati II	Paraná	Atlantic Forest	Sambaqui	48°W 37' 32"	25°S 48' 24"	738067	7143585	Souza et al 2011
272	Sambaqui do Rio do Braço Seco	Paraná	Atlantic Forest	Sambaqui	48°W 37' 21"	25°S 50' 20"	738309	7140009	Souza et al 2011
273	Sambaqui do Rio Laranjeiras	Paraná	Atlantic Forest	Sambaqui	48°W 39' 15"	25°S 50' 36"	735125	7139574	Souza et al 2011
274	Sambaqui do Rio São Joãozinho	Paraná	Atlantic Forest	Sambaqui	48°W 46' 10"	25°S 53' 08"	723487	7135097	Souza et al 2011
275	Sambaqui do Rio São Joãozinho II	Paraná	Atlantic Forest	Sambaqui	48°W 43' 47"	25°S 53' 13"	727466	7134875	Souza et al 2011
276	Sambaqui do Rio São Joãozinho III	Paraná	Atlantic Forest	Sambaqui	48°W 43' 44"	25°S 52' 58"	727557	7135335	Souza et al 2011
277	Sambaqui do Morro Grande	Paraná	Atlantic Forest	Sambaqui	48°W 43' 22"	25°S 55' 33"	728087	7130554	Souza et al 2011
278	Sambaqui Porto do Vitorino	Paraná	Atlantic Forest	Sambaqui	48°W 42' 55"	25°S 54' 31"	728872	7132449	Souza et al 2011
279	Sambaqui do Rio Descoberto I	Paraná	Atlantic Forest	Sambaqui	48°W 42' 42"	25°S 54' 26"	729236	7132597	Souza et al 2011
280	Sambaqui do Rio Descoberto II	Paraná	Atlantic Forest	Sambaqui	48°W 42' 35"	25°S 54' 38"	729425	7132224	Souza et al 2011
281	Sambaqui do Rio Descoberto III	Paraná	Atlantic Forest	Sambaqui	48°W 42' 35"	25°S 54' 48"	729419	7131916	Souza et al 2011
282	Sambaqui do Rio Descoberto IV	Paraná	Atlantic Forest	Sambaqui	48°W 42' 25"	25°S 53' 52"	729728	7133635	Souza et al 2011
283	Sambaqui do Rio Descoberto V	Paraná	Atlantic Forest	Sambaqui	48°W 42' 36"	25°S 54' 12"	729411	7133025	Souza et al 2011
284	Sambaqui do Rio Descoberto VI	Paraná	Atlantic Forest	Sambaqui	48°W 42' 15"	25°S 53' 25"	730021	7134461	Souza et al 2011
285	Sambaqui do Rio Descoberto VII	Paraná	Atlantic Forest	Sambaqui	48°W 42' 29"	25°S 53' 08"	729640	7134991	Souza et al 2011
286	Sambaqui do Rio Descoberto VIII	Paraná	Atlantic Forest	Sambaqui	48°W 42' 38"	25°S 53' 03"	729392	7135149	Souza et al 2011
287	Sambaqui do Rio dos Henriques I	Paraná	Atlantic Forest	Sambaqui	48°W 41' 57"	25°S 55' 15"	730462	7131067	Souza et al 2011
288	Sambaqui do Rio dos Henriques II	Paraná	Atlantic Forest	Sambaqui	48°W 41' 41"	25°S 55' 07"	730912	7131305	Souza et al 2011
289	Sambaqui do Rio dos Henriques III	Paraná	Atlantic Forest	Sambaqui	48°W 42' 12"	25°S 54' 30"	730069	7132459	Souza et al 2011
290	Sambaqui do Empanturrado	Paraná	Atlantic Forest	Sambaqui	48°W 40' 58"	25°S 53' 58"	732118	7133408	Souza et al 2011
291	Sambaqui do Porto Boguaçu	Paraná	Atlantic Forest	Sambaqui	48°W 38' 47"	25°S 56' 06"	735722	7129403	Souza et al 2011
292	Sambaqui Barra Velha	Paraná	Atlantic Forest	Sambaqui	48°W 38' 24"	25°S 56' 17"	736356	7129053	Souza et al 2011
293	Sambaqui Boguaçu II	Paraná	Atlantic Forest	Sambaqui	48°W 38' 02"	25°S 55' 08"	737007	7131165	Souza et al 2011
294	Sambaqui Barra do Rio da Praia	Paraná	Atlantic Forest	Sambaqui	48°W 37' 43"	25°S 55' 10"	737535	7131094	Souza et al 2011
295	Sambaqui Rio da Praia II	Paraná	Atlantic Forest	Sambaqui	48°W 35' 33"	25°S 56' 20"	741113	7128874	Souza et al 2011
296	Sambaqui Rio da Praia III	Paraná	Atlantic Forest	Sambaqui	48°W 35' 42"	25°S 56' 21"	740862	7128848	Souza et al 2011
297	Sambaqui Rio da Praia IV	Paraná	Atlantic Forest	Sambaqui	48°W 35' 36"	25°S 56' 52"	741012	7127890	Souza et al 2011
298	Sambaqui Rio da Praia V	Paraná	Atlantic Forest	Sambaqui	48°W 35' 35"	25°S 57' 07"	741031	7127428	Souza et al 2011
299	Sambaqui de Guaratuba	Paraná	Atlantic Forest	Sambaqui	48°W 34' 11"	25°S 52' 24"	743530	7136096	Souza et al 2011
300	Sambaqui Ilha da Pescaria I	Paraná	Atlantic Forest	Sambaqui	48°W 34' 37"	25°S 51' 24"	742840	7137955	Souza et al 2011
301	Sambaqui Ilha da Pescaria II	Paraná	Atlantic Forest	Sambaqui	48°W 34' 38"	25°S 51' 31"	742808	7137740	Souza et al 2011
302	Sambaqui da Ilha do Capinzal I	Paraná	Atlantic Forest	Sambaqui	48°W 35' 54"	25°S 50' 36"	740723	7139472	Souza et al 2011
303	Sambaqui da Ilha do Capinzal II	Paraná	Atlantic Forest	Sambaqui	48°W 35' 10"	25°S 50' 56"	741937	7138834	Souza et al 2011
304	Sambaqui da Ilha do Veiga	Paraná	Atlantic Forest	Sambaqui	48°W 35' 01"	25°S 49' 53"	742223	7140769	Souza et al 2011
305	Sambaqui da Barra do Finção	Paraná	Atlantic Forest	Sambaqui	48°W 36' 32"	25°S 49' 16"	739709	7141954	Souza et al 2011
306	Sambaqui do Miringava	Paraná	Atlantic Forest	Sambaqui	48°W 37' 12"	25°S 48' 26"	738623	7143513	Souza et al 2011
307	Sambaqui do Cubatãozinho I (Guaratuba)	Paraná	Atlantic Forest	Sambaqui	48°W 44' 01"	25°S 46' 16"	727297	7147715	Souza et al 2011
308	Sambaqui do Cubatãozinho II (Guaratuba)	Paraná	Atlantic Forest	Sambaqui	48°W 44' 07"	25°S 46' 17"	727130	7147687	Souza et al 2011
309	Sambaqui do Rasgadinho	Paraná	Atlantic Forest	Sambaqui	48°W 44' 54"	25°S 46' 47"	725804	7146787	Souza et al 2011
310	Sambaqui do Rio Preto II	Paraná	Atlantic Forest	Sambaqui	48°W 43' 13"	25°S 47' 56"	728582	7144615	Souza et al 2011
311	Sambaqui do Rio Preto V	Paraná	Atlantic Forest	Sambaqui	48°W 43' 54"	25°S 48' 15"	727429	7144050	Souza et al 2011
312	Sambaqui do Rio Preto VI	Paraná	Atlantic Forest	Sambaqui	48°W 44' 03"	25°S 48' 20"	727176	7143900	Souza et al 2011
313	Sambaqui Anunciata I	Paraná	Atlantic Forest	Sambaqui	48°W 45' 06"	25°S 49' 05"	725397	7142545	Souza et al 2011
314	Sambaqui Anunciata II	Paraná	Atlantic Forest	Sambaqui	48°W 45' 13"	25°S 49' 07"	725201	7142487	Souza et al 2011
315	Sambaqui Touvatinga I	Paraná	Atlantic Forest	Sambaqui	48°W 43' 02"	25°S 48' 58"	728854	7142670	Souza et al 2011
316	Sambaqui Touvatinga II	Paraná	Atlantic Forest	Sambaqui	48°W 42' 58"	25°S 49' 10"	728932	7142330	Souza et al 2011
317	Sambaqui Porto Guaiaba	Paraná	Atlantic Forest	Sambaqui	48°W 43' 26"	25°S 49' 21"	728174	7142005	Souza et al 2011
318	Sambaqui do Randolfo II	Paraná	Atlantic Forest	Sambaqui	48°W 43' 09"	25°S 49' 45"	728635	7141258	Souza et al 2011
319	Sambaqui Porto do Randolfo	Paraná	Atlantic Forest	Sambaqui	48°W 43' 29"	25°S 49' 52"	728074	7141052	Souza et al 2011
320	Sambaqui Porto do Artur Ramos	Paraná	Atlantic Forest	Sambaqui	48°W 43' 34"	25°S 50' 53"	727902	7139177	Souza et al 2011
321	Sambaqui Luiz Paulo	Paraná	Atlantic Forest	Sambaqui	48°W 43' 31"	25°S 50' 26"	728000	7140007	Souza et al 2011
322	Sambaqui Monte Alegre	Paraná	Atlantic Forest	Sambaqui	48°W 43' 37"	25°S 50' 35"	727828	7139733	Souza et al 2011
323	Sambaqui do Araribá	Paraná	Atlantic Forest	Sambaqui	48°W 44' 17"	25°S 50' 31"	726717	7139875	Souza et al 2011
324	Sambaqui do Chapéu	Paraná	Atlantic Forest	Sambaqui	48°W 43' 54"	25°S 51' 01"	727341	7138941	Souza et al 2011
325	Sambaqui do Morro do Ricardo	Paraná	Atlantic Forest	Sambaqui	48°W 42' 49"	25°S 51' 16"	729143	7138448	Souza et al 2011
326	Sambaqui Rio dos Patos	Paraná	Atlantic Forest	Sambaqui	48°W 42' 15"	25°S 50' 26"	730117	7139970	Souza et al 2011
327	Sambaqui do Rio Nhundiaquara	Paraná	Atlantic Forest	Sambaqui	48°W 46' 16"	25°S 55' 12"	723255	7131284	Souza et al 2011
328	Sambaqui do Rio São João I	Paraná	Atlantic Forest	Sambaqui	48°W 46' 31"	25°S 53' 52"	722880	7133753	Souza et al 2011
329	Sambaqui da Reflorestadora Banestado 1	Paraná	Atlantic Forest	Sambaqui	48°W 30' 13"	25°S 42' 45"	750496 *	7153772 *	Souza et al 2011
330	Sambaqui da Reflorestadora Banestado 2	Paraná	Atlantic Forest	Sambaqui	48°W 30' 14"	25°S 42' 51"	750466 *	7153605 *	Souza et al 2011
331	Sambaqui de Matinhos	Paraná	Atlantic Forest	Sambaqui	48°W 32' 21"	25°S 48' 52"	746715	7142564	Souza et al 2011
332	Sambaqui de Saquarema	Paraná	Atlantic Forest	Sambaqui	48°W 42' 09"	25°S 30' 35"	730921	7176622	Souza et al 2011
333	Sambaqui do Rio Jacareí	Paraná	Atlantic Forest	Sambaqui	48°W 41' 07"	25°S 31' 03"	732638	7175730	Souza et al 2011
334	Sambaqui da Caieira	Paraná	Atlantic Forest	Sambaqui	48°W 45' 44"	25°S 28' 42"	724975	7180202	Souza et al 2011
335	Sambaqui do Gomes	Paraná	Atlantic Forest	Sambaqui	48°W 41' 25"	25°S 31' 01"	732136	7175800	Souza et al 2011
336	Sambaqui Taperuçu I	Paraná	Atlantic Forest	Sambaqui	48°W 42' 50"	25°S 29' 54"	729798	7177903	Souza et al 2011
337	Sambaqui Taperuçu II	Paraná	Atlantic Forest	Sambaqui	48°W 42' 55"	25°S 29' 33"	729669	7178552	Souza et al 2011
338	Sambaqui da Estação	Paraná	Atlantic Forest	Sambaqui	48°W 41' 04"	25°S 31' 12"	732717	7175452	Souza et al 2011
339	Sambaqui nº 10 (Morretes)	Paraná	Atlantic Forest	Sambaqui	48°W 49' 53"	25°S 28' 52"	717997 *	7180002 *	Souza et al 2011
340	Sambaqui nº 11	Paraná	Atlantic Forest	Sambaqui	48°W 49' 46"	25°S 29' 01"	718205 *	7179726 *	Souza et al 2011
341	Sambaqui da Ilha do Curralzinho I	Paraná	Atlantic Forest	Sambaqui	48°W 36' 11"	25°S 31' 14"	740887 *	7175243 *	Souza et al 2011
342	Sambaqui da Ilha do Guararema	Paraná	Atlantic Forest	Sambaqui	48°W 36' 40"	25°S 30' 35"	740110	7176460	Souza et al 2011
343	Sambaqui M-1	Paraná	Atlantic Forest	Sambaqui	48°W 31' 30"	25°S 30' 57"	748739 *	7175619 *	Souza et al 2011
344	Sambaqui M-2	Paraná	Atlantic Forest	Sambaqui	48°W 31' 32"	25°S 31' 03"	748702 *	7175426 *	Souza et al 2011
345	Sambaqui M-3	Paraná	Atlantic Forest	Sambaqui	48°W 31' 25"	25°S 30' 59"	748898 *	7175547 *	Souza et al 2011
346	Sambaqui da Barra do Rio Jacareí	Paraná	Atlantic Forest	Sambaqui	48°W 40' 39"	25°S 30' 30"	733438	7176732	Souza et al 2011
347	Sambaqui do Macedo	Paraná	Atlantic Forest	Sambaqui	48°W 37' 21"	25°S 33' 03"	738883	7171925	Souza et al 2011
348	Sambaqui do Porto Maurício	Paraná	Atlantic Forest	Sambaqui	48°W 38' 10"	25°S 31' 15"	737574	7175274	Souza et al 2011
349	Sambaqui do Maciel	Paraná	Atlantic Forest	Sambaqui	48°W 23' 26"	25°S 33' 06"	762196	7171395	Souza et al 2011
350	Sambaqui da Floresta	Paraná	Atlantic Forest	Sambaqui	48°W 31' 32"	25°S 31' 13"	748690 *	7175126 *	Souza et al 2011
351	Sambaqui do Veríssimo I	Paraná	Atlantic Forest	Sambaqui	48°W 37' 16"	25°S 33' 27"	739010	7171184	Souza et al 2011
352	Sambaqui do Veríssimo II	Paraná	Atlantic Forest	Sambaqui	48°W 37' 11"	25°S 33' 27"	739149	7171182	Souza et al 2011
353	Sambaqui do Veríssimo III	Paraná	Atlantic Forest	Sambaqui	48°W 37' 26"	25°S 33' 34"	738727	7170974	Souza et al 2011
354	Sambaqui do Emboguaçu-Mirim I	Paraná	Atlantic Forest	Sambaqui	48°W 33' 46"	25°S 31' 58"	744923	7173817	Souza et al 2011
355	Sambaqui do Emboguaçu-Mirim II	Paraná	Atlantic Forest	Sambaqui	48°W 33' 37"	25°S 31' 47"	745180	7174151	Souza et al 2011
356	Sambaqui do Emboguaçu I	Paraná	Atlantic Forest	Sambaqui	48°W 33' 29"	25°S 31' 09"	745425	7175316	Souza et al 2011
357	Sambaqui do Emboguaçu II	Paraná	Atlantic Forest	Sambaqui	48°W 33' 19"	25°S 31' 12"	745703	7175219	Souza et al 2011
358	Sambaqui do Emboguaçu III	Paraná	Atlantic Forest	Sambaqui	48°W 32' 33"	25°S 31' 49"	746966	7174056	Souza et al 2011
359	Sambaqui do Emboguaçu IV	Paraná	Atlantic Forest	Sambaqui	48°W 32' 24"	25°S 31' 49"	747218	7174052	Souza et al 2011
360	Sambaqui do Porto dos Padres	Paraná	Atlantic Forest	Sambaqui	48°W 32' 25"	25°S 30' 53"	747222	7175776	Souza et al 2011
361	Sambaqui do Benet	Paraná	Atlantic Forest	Sambaqui	48°W 44' 08"	25°S 45' 21"	727131	7149411	Souza et al 2011
362	Sambaqui do Rio das Pedras	Paraná	Atlantic Forest	Sambaqui	48°W 38' 39"	25°S 31' 05"	736770	7175596	Souza et al 2011
363	Sambaqui do Centenário	Paraná	Atlantic Forest	Sambaqui	48°W 36' 32"	25°S 30' 37"	740332 *	7176397 *	Souza et al 2011
364	Sambaqui Lagoa dos Freitas	Santa Catarina	Atlantic Forest	Sambaqui with ceramic Guarani	49°W 13' 11"	28°S 48' 25"	673722	6812091	Pavei 2019
365	RS-RG-21	Rio Grande do Sul	Pampa	Cerrito with ceramic Guarani	52°W 17' 57"	31°S 51' 28"	377082 *	6474584 *	Schorr 1975
366	RS-RG-20	Rio Grande do Sul	Pampa	Vieira	52°W 17' 29"	31°S 50' 15"	377795 *	6476834 *	Schorr 1975
367	RS-RG-C1	Rio Grande do Sul	Pampa	Vieira	52°W 13' 30"	31°S 55' 02"	384173	6468081	Schorr 1975
368	RS-RG-8	Rio Grande do Sul	Pampa	Vieira and Guarani	52°W 14' 26"	31°S 59' 03"	382795 *	6460661 *	Schorr 1975
369	RS-RG-C5-II	Rio Grande do Sul	Pampa	Vieira and Guarani	52°W 13' 45"	31°S 54' 59"	383792	6468157	Schorr 1975
370	Sambaqui do Xangri-lá (RS-LN-19)	Rio Grande do Sul	Atlantic Forest	Sambaqui with ceramic (Taquara-Itararé and Guarani)	50°W 02' 18"	29°S 47' 24"	592947	6704096	Ferrasso 2018
371	Sambaqui Serra Azul 2 (RS-LN-279)	Rio Grande do Sul	Atlantic Forest	Sambaqui	49°W 49' 02"	29°S 27' 00"	614704	6741574	Ferrasso 2018
372	Sambaqui Arroio Seco 5 (RS-LN-285)	Rio Grande do Sul	Atlantic Forest	Sambaqui	49°W 49' 42"	29°S 27' 46"	613612	6740169	Ferrasso 2018
373	Sambaqui Marambaia 1 (RS-LN-312)	Rio Grande do Sul	Atlantic Forest	Sambaqui	49°W 54' 33"	29°S 34' 22"	605659	6728056	Ferrasso 2018
374	Sambaqui Atlântico 9 (RS-LN-319)	Rio Grande do Sul	Atlantic Forest	Sambaqui	49°W 50' 29"	29°S 28' 42"	612329	6738458	Ferrasso 2018
		Atlantic Forest	332	88.7701	%
		Pampa	42	11.2299	%
