# Supplementary material for: Bridging archaeology and marine conservation in the Neotropics
Source: PLoS One. 2023 May 25;18(5):e0285951. doi: 10.1371/journal.pone.0285951 (PMC10212122; doi:10.1371/journal.pone.0285951)
Supplement: S3 Table — (XLSX) [file pone.0285951.s003.xlsx]

## Sheet: SI3 - Qualitative data
Taxonomy	Common Name	Systems	Socioeconomic importance in PAN Mangrove	Status		Archaeological site (see SI1)	FA	FR	Reference
				IUCN	ICMBio
Chordata - Vertebrata
Elasmobranchii
Sp. (Elasmobranchii)	Sharks or Rays	-				5; 15; 28; 103; 104; 106; 110; 111; 112; 149; 150; 153; 164; 165; 173; 175; 195	17	0.320755	BANDEIRA 2004; BANDEIRA et al 2013; FOSSILE et al 2019; RICKEN et al 2014; CARDOSO 2011; PAVEI et al 2015; RAMOS-JUNIOR 2011; GILSON and LESSA 2018a; 2018b; 2019; MAYER 2017; CARDOSO 2018; GASPAR, KLOKLER and DEBLASIS 2011; VILLAGRAN et al 2011. KLOKLER 2008; RICKEN et al 2016; RICKEN 2015; JACOBUS and ROSA 2013; BAGER-JR 2013; ROSA 2006b; BRENTANO, ROSA and SCHMITZ 2006; ROSA 2006d; RAMOS-JUNIOR…
Sp. (Batoidea)	Ray	-				15; 22; 24; 103; 104; 111	6	0.113208	FOSSILE et al 2019; BANDEIRA 1992; BRYAN 1993; PAVEI et al 2015; CARDOSO 2018
Sp. (Selachii)	Shark	-				23; 24; 111; 112; 177	5	0.0943396	FIGUTI and KLOKLER 1996; BRYAN 1993; CARDOSO 2018; GASPAR, KLOKLER and DEBLASIS 2011; VILLAGRAN et al 2011; KLOKLER et al 2010; KLOKLER 2001; 2008; 2017; SCHORR 1975
Hexanchiformes
Hexanchidae
Notorynchus cepedianus (Péron, 1807)	Broadnose Sevengill Shark	M		VU	CR	159	1	0.0188679	HILBERT 2011
Myliobatiformes
Dasyatidae
Sp. (Dasyatidae)	Ray	M				111	1	0.0188679	CARDOSO 2018
Myliobatidae
Sp. (Myliobatidae)	Ray	M				15; 24; 27; 106; 111; 112; 115; 116; 149; 173	10	0.188679	BRYAN 1993; BENZ 2000; FOSSILE et al 2019; SOUSA 2011; CARDOSO 2018; KLOKLER 2017; ROSA 2006a. RICKEN et al 2016; RICKEN 2015; BRENTANO, ROSA and SCHMITZ 2006
Aetobatus sp.	Spotted Eagle Ray	M				24	1	0.0188679	BRYAN 1993
Myliobatis freminvillei Lesueur, 1824	Bullnose Eagle Ray	M,B		VU	EN	159	1	0.0188679	HILBERT 2011
Rhinoptera sp.	Ray	M,B				110; 112; 195	3	0.0566038	GILSON and LESSA 2021; KLOKLER 2008; RAMOS-JUNIOR 2014
Rhinoptera bonasus (Mitchill, 1815)	American Cownose Ray	M,B		VU	DD	112	1	0.0188679	GASPAR, KLOKLER and DEBLASIS 2011; VILLAGRAN et al 2011; KLOKLER et al 2010
Rajiformes
Sp. (Rajiformes)	Ray	M,B				5; 22; 28; 116; 169; 174	6	0.113208	BANDEIRA 2004; 1992; TEIXEIRA 2006; ROSA 2006c; SILVA-DA-SILVA and ROSA 2006
Rhinobatidae
Pseudobatos sp.	Ray	M,B				110	1	0.0188679	GILSON and LESSA 2021
Pseudobatos percellens (Walbaum, 1792)	Chola Guitarfish	M		EN		110	1	0.0188679	GILSON and LESSA 2021
Rajidae
Sp. (Rajidae)	Ray	M				111; 112; 113	3	0.0566038	CARDOSO 2018; KLOKLER 2001; MACLEY 2017
Carcharhiniformes
Sp. (Carcharhiniformes)	Shark	M,B,F				159	1	0.0188679	HILBERT 2011
Carcharhinidae
Sp. (Carcharhinidae)	Shark	M,B,F				111	1	0.0188679	CARDOSO 2018
Negaprion brevirostris (Poey, 1868)	Lemon shark	M,B		VU	VU	22; 103; 110	3	0.0566038	SANTOS-DE-SOUZA 2019; CARDOSO 2011; MAYER 2017; GILSON and LESSA 2018a; 2021
Carcharhinus sp.	Shark	M,B,F				22; 110; 115; 150	4	0.0754717	SANTOS-DE-SOUZA 2019; MAYER 2017; ROSA 2006a; RICKEN 2015; GILSON and LESSA 2021
Carcharhinus isodon (Müller & Henle, 1839)	Finetooth Shark	M		NT	RE	5; 28	2	0.0377358	BANDEIRA 2004
Carcharhinus leucas (Müller & Henle, 1839)	Bull shark	M,B,F		VU	NT	103; 110	2	0.0377358	CARDOSO 2011; MAYER 2017; GILSON and LESSA 2018a; 2021
Carcharhinus plumbeus (Nardo, 1827)	Sandbar shark	M,B		EN	CR	103; 110	2	0.0377358	CARDOSO 2011; MAYER 2017; GILSON and LESSA 2018a; 2021
Carcharhinus porosus (Ranzani, 1839)	Smalltail shark	M,B		CR	CR	103	1	0.0188679	CARDOSO 2011
Carcharhinus altimus (Springer, 1950)	Bignose Shark	M		NT	DD	110	1	0.0188679	MAYER 2017
Carcharhinus brachyurus (Günther, 1870)	Copper Shark	M,B		VU	DD	22; 110	2	0.0377358	SANTOS-DE-SOUZA 2019; MAYER 2017; GILSON and LESSA 2018a; 2021
Carcharhinus obscurus (Lesueur, 1818)	Dusky Shark	M,B		EN	EN	110	1	0.0188679	MAYER 2017; GILSON and LESSA 2018a; 2021
Carcharhinus longimanus (Poey, 1861)	Oceanic Whitetip Shark	M		CR	VU	110	1	0.0188679	MAYER 2017; GILSON and LESSA 2018a
Carcharhinus falciformis (Müller & Henle, 1839)	Silky Shark	M		VU	NT	110	1	0.0188679	GILSON and LESSA 2018a; 2021
Galeocerdo cuvier (Péron & Lesueur, 1822)	Tiger Shark	M,B		NT	NT	5; 22; 104; 110	4	0.0754717	BANDEIRA 2004; 1992; SANTOS-DE-SOUZA 2019; PAVEI et al 2015; MAYER 2017; GILSON and LESSA 2018a; 2021
Prionace glauca (Linnaeus, 1758)	Blue Shark	M		NT	NT	22	1	0.0188679	BANDEIRA 1992
Rhizoprionodon sp.	Shark	M,B,F				22; 110	2	0.0377358	SANTOS-DE-SOUZA 2019; GILSON and LESSA 2018a; 2021
Triakidae
Mustelus sp.	Shark	M,B				110	1	0.0188679	GILSON and LESSA 2021
Mustelus canis (Mitchill, 1815)	Dusky smooth-hound	M,B		NT	EN	103	1	0.0188679	CARDOSO 2011
Sphyrnidae
Sp. (Sphyrnidae)	Shark	M,B				111	1	0.0188679	CARDOSO 2018
Sphyrna sp.	Shark	M,B				5; 22; 110	3	0.0566038	BANDEIRA 2004; 1992; SANTOS-DE-SOUZA 2019; GILSON and LESSA 2018a; 2021
Sphyrna mokarran (Rüppell, 1837)	Great hammerhead	M,B		CR	EN	103	1	0.0188679	CARDOSO 2011
Lamniformes
Alopiidae
Alopias vulpinus (Bonnaterre, 1788)	Common Thresher Shark	M		VU	VU	27	1	0.0188679	BENZ 2000
Lamnidae
Sp. (Lamnidae)	Shark	M				106; 111	2	0.0377358	SOUSA 2011; CARDOSO 2018
Carcharodon carcharias (Linnaeus, 1758)	Great White Shark	M,B		VU	VU	5; 22; 24; 110	4	0.0754717	BANDEIRA, 2004; 1992; SANTOS-DE-SOUZA 2019; BRYAN, 1993; MAYER 2017; GILSON and LESSA 2018a; 2021
Isurus paucus Guitart, 1966	Longfin Mako	M		EN	DD	22; 103; 110	3	0.0566038	SANTOS-DE-SOUZA 2019; CARDOSO 2011; MAYER 2017; GILSON and LESSA 2018a; 2021
Isurus oxyrinchus Rafinesque, 1810	Shortfin Mako	M		EN	NT	5; 103	2	0.0377358	BANDEIRA 2004; RICKEN et al 2014; CARDOSO 2011
Lamna nasus (Bonnaterre, 1788)	Porbeagle	M		VU	DD	110	1	0.0188679	MAYER 2017
Odontaspididae
Sp. (Odontaspididae)	---	M				106; 111	2	0.0377358	SOUSA 2011; CARDOSO 2018
Carcharias sp.	---	M				24	1	0.0188679	BRYAN 1993
Carcharias taurus Rafinesque, 1810	Sand Tiger Shark	M		CR	CR	5; 22; 24; 27; 103; 104; 110; 112; 153; 164	10	0.188679	BRYAN 1993; BANDEIRA 2004; 1992; SANTOS-DE-SOUZA 2019; BENZ 2000; RICKEN et al 2014; CARDOSO 2011; PAVEI et al 2015; MAYER 2017; GILSON and LESSA 2018a; 2021; KLOKLER 2001; BAGER-JR 2013; ROSA 2006b
Odontaspis sp.	---	M				116	1	0.0188679	ROSA 2006a
Squatiniformes
Squatinidae
Sp. (Squatinidae)	---	M,B				159	1	0.0188679	HILBERT 2011
Squatina sp.	Angel shark	M,B				104; 110	2	0.0377358	PAVEI et al 2015; MAYER 2017; GILSON and LESSA 2018a; 2021
Actinopterygii
Sp. (Actinopterygii indet. 1)	Fish	M,B,F				15; 103; 104; 106; 110; 111; 112; 114; 116; 149; 150; 153; 159; 160; 161; 165; 167; 169; 170; 171; 172; 175; 176; 177; 178; 195; 365; 366; 367	29	0.54717	FOSSILE et al 2019; RICKEN et al 2014; PAVEI et al 2015; RAMOS-JUNIOR 2011; GILSON and LESSA 2018b; CARDOSO 2018; GASPAR, KLOKLER and DEBLASIS 2011; VILLAGRAN et al 2011; KLOKLER 2008; 2020; ROSA 2006a; 2006b; 2006c; 2006d; 2006e; RICKEN et al 2016; RICKEN 2015; BAGER-JR 2013; HILBERT 2011; MILHEIRA and ULGUIM 2008; RAMOS-JUNIOR 2014; SCHORR 1975; SENS 2020
Sp. (Actinopterygii indet. 2)	Fish	M,B,F				116	1	0.0188679	ROSA 2006a
Sp. (Actinopterygii indet. 3)	Fish	M,B,F				116	1	0.0188679	ROSA 2006a
Anguilliformes
Muraenidae
Sp. (Muraenidae - cf. Gymnothorax sp)	---	M				5	1	0.0188679	BANDEIRA 2004
Atheriniformes
Atherinopsidae
Odontesthes sp.	---	M,B,F				160	1	0.0188679	HILBERT 2011
Batrachoidiformes
Batrachoididae
Sp. (Batrachoididae)	---	M				106	1	0.0188679	SOUSA 2011
Beloniformes
Belonidae
Sp. (Belonidae)	---	M				106	1	0.0188679	SOUSA 2011
Strongylura sp.	---	M				15	1	0.0188679	FOSSILE et al 2019
Characiformes
Sp. (Characiformes)	---	F				150	1	0.0188679	RICKEN 2015
Bryconidae
Salminus sp.	---	F				150	1	0.0188679	RICKEN 2015
Characidae
Sp. (Characidae)	---	F				150	1	0.0188679	RICKEN 2015
Oligosarcus sp.	---	F				150	1	0.0188679	RICKEN 2015
Erythrinidae
Sp. (Erythrinidae)	---	M,F				111	1	0.0188679	CARDOSO 2018
Hoplias sp.	Trahira	M,F				28; 149; 150; 153; 159; 160; 161	7	0.132075	BANDEIRA 2004; BANDEIRA et al 2013; RICKEN et al 2016; RICKEN 2015; BAGER-JR 2013; HILBERT 2011
Hoplias malabaricus (Bloch, 1794)	Trahira	F		LC	LC	116; 162; 164; 167; 169; 173; 174; 175; 176; 177	10	0.188679	ROSA 2006a; 2006b; 2006c; 2006d; TEIXEIRA 2006; ULGUIM 2010; BRENTANO, ROSA and SCHMITZ 2006; SILVA-DA-SILVA and ROSA 2006; OLIVEIRA 2006; Silva-da-Silva, Lof and Schmitz 2006
Prochilodontidae
Prochilodus lineatus Valenciennes, 1837	Streaked prochilod	F			LC	150	1	0.0188679	RICKEN 2015
Clupeiformes
Clupeidae
Sardinella brasiliensis (Steindachner, 1879)	Brazilian Sardinella	M,B		DD	DD	110	1	0.0188679	GILSON and LESSA 2021
Gadiformes
Phycidae
Urophycis sp.	Phycid hakes	M				149	1	0.0188679	RICKEN et al 2016; RICKEN 2015
Urophycis brasiliensis (Kaup, 1858)	Phycid hakes	M			NT	15	1	0.0188679	FOSSILE et al 2019
Perciformes
Sp. (Perciformes)	-	-				103; 104; 149	3	0.0566038	RICKEN et al 2014; PAVEI et al 2015; RICKEN et al 2016; RICKEN 2015
Sp. (Lutjanidae, Sparidae or Haemulidae)	-	M,B,F				15	1	0.0188679	FOSSILE et al 2019
Sp. (Labriformes/Labroidei)	---	M,B				150	1	0.0188679	RICKEN 2015
Cichlidae
Sp. (Cichlidae)	-	F				116; 153; 159; 160; 161; 167; 169; 175; 176	9	0.169811	ROSA 2006a; 2006b; 2006c; 2006d; TEIXEIRA 2006; BAGER-JR 2013; HILBERT 2011; OLIVEIRA 2006
Crenicichla sp.	Millet	F				150; 158	2	0.0377358	RICKEN 2015; JACOBUS and ROSA 2013
(cf.) Geophagus sp.		B,F				150; 164	2	0.0377358	RICKEN 2015; ROSA 2006b
cf. Geophagus brasiliensis (Quoy & Gaimard, 1824)	Pearl cichlid	B,F			LC	173; 174	2	0.0377358	BRENTANO, ROSA and SCHMITZ 2006; SILVA-DA-SILVA and ROSA 2006
Gerreidae
Sp. (Gerreidae)	-	M,B,F				106	1	0.0188679	SOUSA 2011; SOUSA, FIGUEIREDO and BANDEIRA 2014
Carangidae
Sp. (Carangidae)	-	M				106; 111; 112	3	0.0566038	SOUSA 2011; CARDOSO 2018; KLOKLER 2017
Caranx sp.	kingfish	M	X			24	1	0.0188679	BRYAN 1993
Oligoplites sp.	Leatherjacket	M				23; 112	2	0.0377358	FIGUTI and KLOKLER 1996; GASPAR, KLOKLER and DEBLASIS 2011; VILLAGRAN et al 2011; KLOKLER et al 2010; KLOKLER 2001; 2008
Selene vomer (Linnaeus, 1758)	Atlantic Lookdown	M		LC	LC	15	1	0.0188679	FOSSILE et al 2019
Trachinotus sp.	Pompano	M,B,F				364	1	0.0188679	PAVEI 2019
Trachinotus cayennensis Cuvier, 1832	Cayenne Pompano	M,B		LC	DD	110	1	0.0188679	GILSON and LESSA 2021
Centropomidae
Sp. (Centropomidae)	-	M,B,F				106; 111; 112; 173	4	0.0754717	SOUSA 2011; CARDOSO 2018; KLOKLER 2017; BRENTANO, ROSA and SCHMITZ 2006
Centropomus sp.	-	M,B,F				15; 23; 112; 115; 116; 364	6	0.113208	FOSSILE et al 2019; FIGUTI and KLOKLER 1996; GASPAR, KLOKLER and DEBLASIS 2011; VILLAGRAN et al 2011; KLOKLER et al 2010. KLOKLER 2001; 2008; 2020; ROSA 2006a; TEIXEIRA 2006; PAVEI 2019
Centropomus parallelus (Poey, 1860)	Fat Snook	M,B,F	X	LC	LC	5; 110	2	0.0377358	BANDEIRA 2004; GILSON and LESSA 2021
Centropomus undecimalis (Bloch, 1792)	Common Snook	M,B,F	X	LC	LC	27	1	0.0188679	BENZ 2000
Ephippidae
Sp. (Ephippidae)	---	M,B				111; 112	2	0.0377358	CARDOSO 2018; KLOKLER 2017
Chaetodipterus faber (Broussonet, 1782)	Atlantic Spadefish	M		LC	LC	5; 15; 22; 23; 24; 27; 112	7	0.132075	BANDEIRA 2004; 1992; ; BRYAN 1993; FIGUTI and KLOKLER 1996; FOSSILE et al 2019; BENZ 2000; GASPAR, KLOKLER and DEBLASIS 2011; VILLAGRAN et al 2011; KLOKLER et al 2010; KLOKLER 2001; 2008
Haemulidae
Sp. (Haemulidae)	---	M,B,F				15; 28; 106; 112; 114	5	0.0943396	FOSSILE et al 2019; BANDEIRA 2004; SOUSA 2011; GASPAR, KLOKLER and DEBLASIS 2011; VILLAGRAN et al 2011; KLOKLER et al 2010; KLOKLER 2008; 2017
Anisotremus sp.	---	M				15	1	0.0188679	FOSSILE et al 2019
Anisotremus surinamensis (Bloch, 1791)	Black Margate	M		DD	DD	5	1	0.0188679	BANDEIRA 2004
Conodon sp	---	M				159	1	0.0188679	HILBERT 2011
Conodon nobilis (Linnaeus, 1758)	Barred Grunt	M		LC	LC	5; 15; 22; 23; 27; 110; 112	7	0.132075	BANDEIRA 2004; 1992; FIGUTI and KLOKLER 1996; BENZ 2000; FOSSILE et al 2019; VILLAGRAN et al 2011; KLOKLER et al 2010; KLOKLER 2001; GILSON and LESSA 2021
Haemulon sp.	Grunt	M				22; 24	2	0.0377358	BANDEIRA 1992; BRYAN 1993
Orthopristis rubra (Cuvier, 1830)	Corocoro Grunt	M,B		LC	LC	110	1	0.0188679	GILSON and LESSA 2018b; GILSON and LESSA 2021
Kyphosidae
Sp. (Kyphosidae)	-	M,B,F				106	1	0.0188679	SOUSA 2011
Kyphosus sectatrix (Linnaeus, 1758)	Bermuda sea chub	M		LC		24	1	0.0188679	BRYAN 1993
Lutjanidae
Sp. (Lutjanidae)	-	M,B,F				106	1	0.0188679	SOUSA 2011; SOUSA, FIGUEIREDO and BANDEIRA 2014
(cf.) Lutjanus sp. (Bloch, 1790)	---	M				5; 22; 115	3	0.0566038	BANDEIRA 2004; 1992; ROSA 2006a
Mugilidae
Sp. (Mugilidae)	Mullet	M,B				15; 106; 111; 112	4	0.0754717	FOSSILE et al 2019: SOUSA 2011; CARDOSO 2018; KLOKLER 2017
Mugil sp.	Mullet	M,B,F	X			22; 23; 112; 114; 115; 116; 149; 153; 159; 160; 161; 162; 163; 172; 176; 177; 364	17	0.320755	BANDEIRA 1992; FIGUTI and KLOKLER 1996; GASPAR, KLOKLER and DEBLASIS 2011; VILLAGRAN et al 2011; KLOKLER et al 2010; KLOKLER 2001; 2008; 2020; ROSA 2006a; TEIXEIRA 2006; RICKEN et al 2016; RICKEN 2015; BAGER-JR 2013; HILBERT 2011; ULGUIM 2010; ULGUIM 2018; OLIVEIRA 2006; Silva-da-Silva, Lof and Schmitz 2006; PAVEI 2019; SENS 2020
Pinguipedidae
Pseudopercis sp.	Namorado sandperch	M				15	1	0.0188679	FOSSILE et al 2019
Pomatomidae
Sp. (Pomatomidae)	---	M				106; 111; 116	3	0.0566038	SOUSA 2011; CARDOSO 2018; TEIXEIRA 2006
Pomatomus (cf.) saltatrix (Linnaeus, 1766)	Bluefish	M		VU	NT	5; 15; 24; 112; 364	5	0.0943396	BANDEIRA 2004; BRYAN 1993; FOSSILE et al 2019; GASPAR, KLOKLER and DEBLASIS 2011; VILLAGRAN et al 2011; KLOKLER et al 2010; KLOKLER 2001; 2008; PAVEI 2019
Sciaenidae
Sp. (Sciaenidae)	---	M,B				15; 106; 110; 111; 112; 149; 153; 159; 160; 161; 167	11	0.207547	FOSSILE et al 2019; SOUSA 2011; SOUSA, FIGUEIREDO and BANDEIRA 2014; CARDOSO 2018; KLOKLER 2001; 2017; RICKEN et al 2016; RICKEN 2015; BAGER-JR 2013; HILBERT 2011; ROSA 2006b; GILSON and LESSA 2021
Bairdiella ronchus (Cuvier, 1830)	Ground Croaker	M		LC	LC	5; 23; 27; 112	4	0.0754717	BANDEIRA 2004; FIGUTI and KLOKLER 1996; BENZ 2000; KLOKLER 2001; 2020
Cynoscion sp.	Gray weakfish	M,B				12; 15; 22; 112; 113; 116; 149; 159; 160; 172; 364	11	0.207547	FOSSILE et al 2019; Bandeira et al 2018; BANDEIRA 1992; GASPAR, KLOKLER and DEBLASIS 2011; VILLAGRAN et al 2011; KLOKLER 2020; MACLEY 2017; TEIXEIRA 2006; RICKEN et al 2016; RICKEN 2015; HILBERT 2011; PAVEI 2019; SENS 2020
Cynoscion virescens (Cuvier, 1830)	Green Weakfish	M,B	X	LC	LC	23; 110; 159; 160	4	0.0754717	FIGUTI and KLOKLER, 1996; HILBERT 2011; GILSON and LESSA 2021
Cynoscion acoupa (Lacepède, 1801)	Acoupa Weakfish	M,B	X	VU	NT	22; 23; 27; 112	4	0.0754717	BANDEIRA 1992; FIGUTI and KLOKLER 1996; BENZ 2000; GASPAR, KLOKLER and DEBLASIS 2011; VILLAGRAN et al 2011; KLOKLER et al 2010; KLOKLER 2008
Cynoscion jamaicensis (Vaillant & Bocourt, 1883)	Southern weakfish	M	X	LC	LC	5; 27	2	0.0377358	BANDEIRA 2004; BENZ 2000
Cynoscion leiarchus (Cuvier, 1830)	Smooth Weakfish	M,B	X	LC	LC	23; 110; 112	3	0.0566038	FIGUTI and KLOKLER 1996; VILLAGRAN et al 2011; KLOKLER et al 2010; KLOKLER 2001; 2008. GILSON and LESSA 2021
Cynoscion striatus (Cuvier, 1829)	Weakfish	M				116	1	0.0188679	ROSA 2006a
Ctenosciaena gracilicirrhus (Metzelaar, 1919)	Barbel Drum	M		LC	LC	112	1	0.0188679	KLOKLER 2001
Isopisthus (cf.) parvipinnis (Cuvier, 1830)	Bigtooth Corvina	M,B		LC	LC	23; 27; 112	3	0.0566038	FIGUTI and KLOKLER 1996; BENZ 2000; KLOKLER 2001
Larimus breviceps (Cuvier, 1830)	Shorthead Drum	M		LC	LC	23; 27; 112	3	0.0566038	FIGUTI and KLOKLER 1996; BENZ 2000; VILLAGRAN et al 2011; KLOKLER et al 2010; KLOKLER 2001; 2020
Macrodon sp.	Weakfish	M,B				149	1	0.0188679	RICKEN et al 2016; RICKEN 2015
(cf.) Menticirrhus sp.	---	M,B				112; 157; 159; 160; 164; 173; 364	7	0.132075	KLOKLER 2001; TEIXEIRA 2006; CHIM 2013; 2016; HILBERT 2011; ROSA 2006b; BRENTANO, ROSA and SCHMITZ 2006; PAVEI 2019
Menticirrhus americanus (Linnaeus, 1758)	Southern Kingfish	M		LC	DD	27; 110	2	0.0377358	BENZ 2000; GILSON and LESSA 2021
Menticirrhus littoralis (Holbrook, 1847)	Gulf Kingfish	M,B		LC	DD	116; 149	2	0.0377358	ROSA 2006a; RICKEN et al 2016; RICKEN 2015
Micropogonias sp.	Croaker	M,B				116	1	0.0188679	TEIXEIRA 2006
Micropogonias furnieri (Desmarest, 1823)	Whitemouth Croaker	M	X	LC	LC	5; 15; 22; 23; 24; 27; 110; 112; 113; 114; 115; 116; 149; 153; 154; 155; 156; 157; 159; 160; 162; 163; 164; 170; 171; 172; 173; 174; 175; 176; 177; 364; 365; 366; 367; 368; 369	37	0.698113	BANDEIRA 2004; 1992; FIGUTI and KLOKLER 1996; BRYAN 1993; FOSSILE et al 2019; BENZ 2000; ZERGER 2009; GILSON and LESSA 2018a; 2018b; 2019; 2021; GASPAR, KLOKLER and DEBLASIS 2011; VILLAGRAN et al 2011; KLOKLER et al 2010; KLOKLER 2001; 2008; 2020; MACLEY 2017; ROSA 2006a; 2006b; 2006d; TEIXEIRA 2006; RICKEN et al 2016; RICKEN 2015; BAGER-JR 2013; CALIPPO 2000; CHIM 2013; 2016; HILBERT 2011; ULGUI…
Nebris microps Cuvier, 1830	Smalleye Croaker	M,B		LC	LC	23	1	0.0188679	FIGUTI and KLOKLER 1996
Paralonchurus brasiliensis (Steindachner, 1875)	Banded croaker	M,B		LC	LC	149	1	0.0188679	RICKEN et al 2016; RICKEN 2015
Pogonias sp.	Drum	M, B				12	1	0.0188679	Bandeira et al 2018
Pogonias courbina (formerly P. cromis) (Lacepède, 1803)	Black Drum	M,B		LC	EN	5; 15; 22; 23; 27; 110; 112; 113; 115; 116; 149; 153; 154; 155; 156; 157; 159; 160; 162; 163; 164; 170; 171; 172; 173; 175; 176; 177; 364; 365; 366; 367; 368; 369	34	0.641509	BANDEIRA 2004; 1992; FIGUTI and KLOKLER 1996; FOSSILE et al 2019; BECK 1973; BENZ 2000; ZERGER 2009; GASPAR, KLOKLER and DEBLASIS 2011; VILLAGRAN et al 2011; KLOKLER et al 2010; KLOKLER 2001; 2008; 2020; MACLEY 2017; ROSA 2006a; 2006b; 2006d; TEIXEIRA 2006; RICKEN et al 2016; RICKEN 2015; BAGER-JR 2013; CALIPPO 2000; CHIM 2013; 2016; HILBERT 2011; ULGUIM 2010; ULGUIM 2018; MILHEIRA and ULGUIM 200…
Stellifer sp.	Drum or Croaker	M,B				23	1	0.0188679	FIGUTI and KLOKLER 1996
Stellifer rastrifer (Jordan, 1889)	Rake Stardrum	M,B		LC	LC	15; 27	2	0.0377358	FOSSILE et al 2019; BENZ 2000
Umbrina sp.	---	M,B				159; 176; 177; 365; 366; 367; 368; 369	8	0.150943	HILBERT 2011; SCHORR 1975
Serranidae
Sp. (Serranidae)	----	M				24; 106; 111; 116; 364	5	0.0943396	BRYAN 1993; SOUSA 2011; SOUSA, FIGUEIREDO and BANDEIRA 2014; ROSA 2006a; TEIXEIRA 2006; PAVEI 2019
Hyporthodus niveatus (Valenciennes, 1828)	Snowy Grouper	M		VU	VU	22	1	0.0188679	BANDEIRA 1992
Epinephelus sp.	Hamlet	M	X			22; 116	2	0.0377358	BANDEIRA 1992; ROSA 2006a
Sparidae
Sp. (Sparidae)	----	M,B,F				106; 111; 112	3	0.0566038	SOUSA 2011; SOUSA, FIGUEIREDO and BANDEIRA 2014; CARDOSO 2018; KLOKLER 2017
Archosargus sp.	Sheepshead	M,B				5; 22; 27; 115; 116; 364	6	0.113208	BANDEIRA 2004; 1992; BENZ 2000; ROSA 2006a; TEIXEIRA 2006; PAVEI 2019
Archosargus probatocephalus (Walbaum, 1792)	Sheepshead	M,B		LC		5; 22; 23; 24; 112; 113	6	0.113208	BANDEIRA 2004; 1992; BRYAN 1993; FIGUTI and KLOKLER 1996; GASPAR, KLOKLER and DEBLASIS 2011; VILLAGRAN et al 2011; KLOKLER et al 2010; KLOKLER 2001; 2008; MACLEY 2017
Archosargus rhomboidalis (Linnaeus, 1758)	Sea Bream	M,B		LC	LC	110	1	0.0188679	GILSON and LESSA 2021
Diplodus argenteus (Valenciennes, 1830)	South-American Silver Porgy	M		LC	LC	24	1	0.0188679	BRYAN 1993
Pagrus pagrus (Linnaeus, 1758)	Red porgy	M		LC	DD	15; 24	2	0.0377358	BRYAN 1993; FOSSILE et al. 2019
Stromateidae
Sp. (Stromateidae)	---	M,B				364	1	0.0188679	PAVEI 2019
Trichiuridae
Trichiurus sp.	---	-				15; 24; 27	3	0.0566038	BRYAN 1993; BENZ 2000; FOSSILE et al 2019
Trichiurus lepturus Linnaeus, 1758	Largehead Hairtail	M,B		LC	LC	5; 22; 23; 24; 28; 115; 177	7	0.132075	BANDEIRA et al 2013; BANDEIRA 2004; 1992; BRYAN 1993; FIGUTI and KLOKLER 1996; ROSA 2006a; Silva-da-Silva, Lof and Schmitz 2006
Pleuronectiformes
Sp. (Pleuronectiformes)	----	M				15	1	0.0188679	FOSSILE et al 2019
Bothidae
Sp. (Bothidae)	----	M				106	1	0.0188679	SOUSA 2011
Paralichthyidae
Paralichthys sp.	---	M,B	X			149	1	0.0188679	RICKEN et al 2016; RICKEN 2015
Siluriformes
Sp. (Siluriformes)	---	-				149; 150; 153; 159; 160; 161	6	0.113208	RICKEN et al 2016; RICKEN 2015; BAGER-JR 2013; HILBERT 2011
Ariidae
Sp. (Ariidae)	----	M				5; 15; 22; 23; 28; 106; 111; 112; 113; 115; 116; 150; 153; 154; 155; 156; 158; 164; 169; 171; 172; 174; 175; 177; 178; 365; 366; 367; 368; 369	30	0.566038	BANDEIRA et al 2013; BANDEIRA 2004; 1992; FIGUTI and KLOKLER 1996; FOSSILE et al 2019; ZERGER 2009; SOUSA 2011; CARDOSO 2018; KLOKLER 2001; 2017; MACLEY 2017; ROSA 2006a; 2006b; 2006c; 2006d; 2006e TEIXEIRA 2006; JACOBUS and ROSA 2013; CALIPPO 2000; MILHEIRA and ULGUIM 2008; SILVA-DA-SILVA and ROSA 2006; Silva-da-Silva, Lof and Schmitz 2006; SCHORR 1975; SENS 2020
Aspistor luniscutis (Valenciennes, 1840)	Sea catfish	M	X		LC	23; 27	2	0.0377358	FIGUTI and KLOKLER 1996; BENZ 2000
Notarius grandicassis (Valenciennes, 1840)	Thomas Sea Catfish	M,B		LC	LC	110	1	0.0188679	GILSON and LESSA 2018b; GILSON and LESSA 2021
Cathorops spixii (Spix & Agassiz, 1829)	Madmango sea catfish	M			LC	15	1	0.0188679	FOSSILE et al 2019
Genidens sp.	Catfish	M, B				12; 15; 103; 104; 112; 114; 149; 152; 153; 157; 159; 160; 161; 163; 172	15	0.283019	Bandeira et al 2018; FOSSILE et al 2019; RICKEN et al 2014; PAVEI et al 2015; GASPAR, KLOKLER and DEBLASIS 2011; VILLAGRAN et al 2011; KLOKLER et al 2010; KLOKLER 2008; 2020; RICKEN et al 2016; RICKEN 2015; ROSA 2010; BAGER-JR 2013; CHIM 2013; 2016; HILBERT 2011; ULGUIM 2018; SENS 2020
Genidens barbus (Lacepède, 1803)	White sea catfish	M, B			EN	15; 27; 162; 163; 172; 173; 176; 364	8	0.150943	FOSSILE et al 2019; BENZ 2000; ULGUIM 2010; ULGUIM 2018; BRENTANO, ROSA and SCHMITZ 2006; OLIVEIRA 2006; PAVEI 2019; SENS 2020
Genidens genidens (Cuvier, 1829)	Guri Sea Catfish	M, B		LC	LC	15; 162; 163; 172; 364	5	0.0943396	FOSSILE et al 2019; ULGUIM 2010; ULGUIM 2018; PAVEI 2019; SENS 2020
Genidens planifrons (Higuchi, Reis & Araújo, 1982)	Catfish	M,B,F			CR	172	1	0.0188679	SENS 2020
Bagre sp.	----	M,B,F				24; 179	2	0.0377358	BRYAN 1993; SCHMITZ 1990
Bagre bagre (Linnaeus, 1766)	Coco Sea Catfish	M		LC	NT	27	1	0.0188679	BENZ 2000
Aspredinidae
Bunocephalus sp.	---	F				150; 158	2	0.0377358	RICKEN 2015; JACOBUS and ROSA 2013
Callichthyidae
Sp. (Callichthyidae)	---	F				150	1	0.0188679	RICKEN 2015
Hoplosternum sp.	---	F				150	1	0.0188679	RICKEN 2015; JACOBUS and ROSA 2013
Heptapteridae
(cf.) Pimelodella sp.	---	B,F				150; 167; 176	3	0.0566038	JACOBUS and ROSA 2013; ROSA 2006b; OLIVEIRA 2006
(cf.) Rhamdia sp.	---	F				5; 15; 28; 150; 153; 158; 159; 160; 161; 164; 169; 173; 174; 175; 176; 177	16	0.301887	BANDEIRA et al 2013; BANDEIRA 2004; FOSSILE et al 2019; RICKEN 2015; BAGER-JR 2013; JACOBUS and ROSA 2013; HILBERT 2011; ROSA 2006b; 2006c; 2006d; BRENTANO, ROSA and SCHMITZ 2006; SILVA-DA-SILVA and ROSA 2006; OLIVEIRA 2006; Silva-da-Silva, Lof and Schmitz 2006
Loricariidae
Sp. (Loricariidae)	Armored catfish	B,F				15; 150; 169; 176	4	0.0754717	FOSSILE et al 2019; RICKEN 2015; ROSA 2006c; OLIVEIRA 2006
Hypostomus sp.	Armored catfish	B,F				28; 150; 153; 158; 164	5	0.0943396	BANDEIRA 2004; BANDEIRA et al 2013; RICKEN 2015; JACOBUS and ROSA 2013; BAGER-JR 2013; ROSA 2006b
(cf.) Loricariichthys sp.	Armored catfish	F				167; 174	2	0.0377358	ROSA 2006b; SILVA-DA-SILVA and ROSA 2006
cf. Loricariichthys anus (Valenciennes, 1835)	Armored catfish	F			LC	176	1	0.0188679	OLIVEIRA 2006
Pimelodidae
Sp. (Pimelodidae)	---					164; 169; 173; 174	4	0.0754717	ROSA 2006b; 2006c; BRENTANO, ROSA and SCHMITZ 2006; SILVA-DA-SILVA and ROSA 2006
Pimelodus sp.	---	B,F				150	1	0.0188679	RICKEN 2015
Pimelodus maculatus Lacepède, 1803	---	F			LC	158; 176	2	0.0377358	JACOBUS and ROSA 2013; OLIVEIRA 2006
Pseudopimelodidae
Microglanis sp.	---	F				149; 150	2	0.0377358	RICKEN et al 2016; RICKEN 2015
Synbranchiformes
Synbranchidae
Synbranchus sp.	Swamp-eels	B,F				150	1	0.0188679	RICKEN 2015; JACOBUS and ROSA 2013
Synbranchus marmoratus Bloch, 1795	Marbled swamp-eel	B,F		LC	LC	164; 165; 169; 173; 176	5	0.0943396	ROSA 2006b; 2006c; BRENTANO, ROSA and SCHMITZ 2006; OLIVEIRA 2006
Tetraodontiformes
Diodontidae
Diodon sp.	Pufferfish	M				5; 22	2	0.0377358	BANDEIRA 2004; 1992
Diodon hystrix (Linnaeus, 1758)	Spot-fin Porcupinefish	M		LC	LC	24	1	0.0188679	BRYAN 1993
Tetraodontidae
Sp. (Tetraodontidae)	Pufferfish	M,B				15; 112	2	0.0377358	FOSSILE et al 2019; KLOKLER 2017
Lagocephalus sp.	Pufferfish	M,B				116	1	0.0188679	TEIXEIRA 2006
Lagocephalus laevigatus (Linnaeus, 1766)	Smooth Puffer	M		LC	LC	5; 22; 23; 24; 110; 112; 116	7	0.132075	BANDEIRA 2004; 1992; BRYAN 1993; FIGUTI and KLOKLER 1996; GILSON and LESSA 2018b; GASPAR, KLOKLER and DEBLASIS 2011; VILLAGRAN et al 2011; KLOKLER et al 2010; KLOKLER 2001; 2008; ROSA 2006a; GILSON and LESSA 2021
Sphoeroides sp.	Puffer	M,B				12	1	0.0188679	Bandeira et al 2018
Scorpaeniformes
Dactylopteridae
Sp. (Dactylopteridae)	-	M				106	1	0.0188679	SOUSA 2011
Triglidae
Sp. (Triglidae)	-	M				106	1	0.0188679	SOUSA 2011
175 taxa
(cf.) - some authors identified the taxa, while others indicate the identification check
cf. - according to the author(s) it is necessary to check the taxonomic identification
