# Supplementary material for: Bridging archaeology and marine conservation in the Neotropics
Source: PLoS One. 2023 May 25;18(5):e0285951. doi: 10.1371/journal.pone.0285951 (PMC10212122; doi:10.1371/journal.pone.0285951)
Supplement: S4 Table — (XLSX) [file pone.0285951.s004.xlsx]

## Sheet: SI4 - Quantitative data
Site	Sieve (Y/N/NR, Not reported)	Sieving mesh (mm)	Analyzed material (used for quantification)	Analyzed material (used for identification)	Site code	State	Median Age	Latitude	Volume (m³) reported or estimated for faunal remains	NISP	Total NISP (including Actinopterygii and Elasmobranchii)	WATL	SR	SR (Elasmo only)	% NISP Elasmobranquii (Geral)	% NISP Micropogonias furnieri	Demersal taxa	Pelagic taxa	Reef taxa	Batoidea	Selachii	Notorynchus cepedianus	Dasyatidae	Myliobatidae	Aetobatus sp.	Myliobatis freminvillei	Rhinoptera sp.	Rhinoptera bonasus	Rajiformes	Rajidae	Pseudobatos sp.	Pseudobatos percellens	Carcharhiniformes	Carcharhinidae	Negaprion brevirostris	Carcharhinus sp.	Carcharhinus isodon	Carcharhinus leucas	Carcharhinus plumbeus	Carcharhinus porosus	Carcharhinus altimus	Carcharhinus brachyurus	Carcharhinus obscurus	Carcharhinus longimanus	Carcharhinus falciformis	Galeocerdo cuvier	Prionace glauca	Rhizoprionodon sp.	Mustelus canis
Bacopari (RS-LC-97)	Y	3	Bone, otolith	Bone, otolith	BCP	RS	2167	-30	0.4	360	456	2.93444	11	1	30.48	26.32	5	3	0					43
Bupeva II	Y	5	Bone, otolith	Bone, otolith	BPVII	SC	2200	-26	1.62	578	807	3.8192	24	7	33.33	1.35	7	7	5										16								3									3
Camping (RS-PS-02)	Y	4	Bone, otolith	Bone, otolith	CAMP	RS	500	-31	0.375	8	32	3.2875	2			37.5	2	0	0
Cerrito 1A (Banhado do Colégio)	Y		Bone, otolith	Bone, otolith	BAC	RS		-30	1.65	1	2	3.8	1				0	0	0
Cerrito Soteia (RS-PT-02)	Y	3	Bone, otolith	Bone, otolith	SOT	RS	1300	-31	0.8	8840	8840	3.53684	6			27.51	4	1	0
Cerrito Valverde (RS-PSG-02)	Y	4	Bone, otolith	Bone, otolith	VAL	RS	1300	-31	0.9	2150	2150	3.46005	5			34.74	5	0	0
Cubatão I	Y	5	Bone, otolith	Bone, otolith	CBT	SC	2300	-26	4.2075	1823	4987	3.04383	26	1	3.95	3.19	13	4	2	2				63
Dorva (RS-LII-43)	Y	2	Bone, otolith	Bone, otolith	DOV	RS	950	-29	0.36	62	222	3.29516	6				1	1	0
Enseada I (Sambaqui)	Y	5	Bone, otolith	Bone, otolith	ENSIS	SC	4050	-26	6	2259	2259	4.33488	17	6	1.64	1.15	5	6	2										3																	1	1
Enseada I (Taquara-Itararé)	Y	5	Bone, otolith	Bone, otolith	ENSIC	SC	1050	-26	6	15674	15674	4.25161	21	6	2.92	4.72	5	6	4										4																	14	7
Espinheiros II *	Y	2	Bone, otolith	Otolith	ESPII	SC	1150	-26		250	250	3.3768	20	1	0.83	26.1	11	3	2		3
Forte Marechal Luz (Sambaqui) **	Y	5	Bone, otolith	Bone, otolith	FMLS	SC	1300	-26		150	202	2.06867	13	2	37.62	2.67	2	3	4	8	39			24	5
Forte Marechal Luz (Taquara-Itararé)	Y	5	Bone, otolith	Bone, otolith	FMLC	SC	600	-26		295	408	2.18712	14	2	34.56	0.68	2	4	4	11	74			46	10
Galheta IV	Y		Bone, otolith	Bone, otolith	GIV	SC	800	-28	6.6	3185	11363	3.74493	17	7	5.21		0	2	0	67	24		5	1						2				179
Ilha das Pedras (Sambaqui)	Y	5	Bone, otolith	Bone, otolith	IDPS	PR	1750	-25	0.25	6	1245	3.4	2	1	1.85		0	1	0								6
Ilha das Pedras (Taquara-Itararé)	Y	5	Bone, otolith	Bone, otolith	IDPC	PR	750	-25	1.75	7	1144	3.4	2	1	3.93		0	1	0								7
Ilha dos Espinheiros II	NR		Bone, otolith	Bone, otolith	IESPII	SC	2975	-26		8446	8446	3.62831	19	3	1.98	10.66	11	3	4					146
Itacoara (Sambaqui)	Y	5	Bone, otolith	Bone, otolith	ITAS	SC	1400	-26	0.6	25	25	3.776	6				0	2	0
Itacoara (Taquara-Itararé)	Y	5	Bone, otolith	Bone, otolith	ITAC	SC	900	-26	0.5	19	21	3.69474	6	1	14.29		1	2	0																		1
Itapeva (RS-LN-201)	Y	2	Bone, otolith	Bone, otolith	ITA	RS	3300	-29	0.65	1965	5116	3.1969	15	4	0.7	7.74	8	2	0			1				2							7
Itapoã *	NR		Bone, otolith	Bone, otolith	ITAP	RS		-30		54	54	3.8	1				0	0	0
Jabuticabeira II	Y	2	Bone, otolith	Bone, otolith	JABII	SC	2200	-28		12349	63759	3.52597	14	2	0.44	16.96	5	3	2		7							160
Porto do Rio Vermelho II	Y	5	Bone, otolith	Bone, otolith	PRVII	SC	1400	-27	1.6	1330	1330	3.4388	20	3	1.42		0	1	1					1
Recreio (RS-LII-18)	Y	2	Bone, otolith	Bone, otolith	RCR	RS	3675	-29	1.25	611	1128	3.20966	10			1.64	6	1	0
Rincão (SC-IÇ-06)	Y	3	Bone, otolith	Bone, otolith	RIC	SC	3550	-28	0.4	335	335	3.62687	4			22.39	2	0	0
Rio do Meio	Y	2	Bone, otolith	Bone, otolith	RDM	SC	550	-27	7.1	25243	219849	3.52337	31	18	16.6	41.02	12	10	8								31				530	35			11	554		1	67		35	3	2	24	1	8		1101
RS-71-C	Y		Bone, otolith	Bone, otolith	RS71C	RS	550	-30	2.4	1	1	3.7	1				1	0	0
RS-LC-80	NR		Bone, otolith	Bone, otolith	RSLC80	RS	300	-30	5.6	35	273	3.48857	7	1	2.93	18.6	2	1	0
RS-LC-81	Y	3	Bone, otolith	Bone, otolith	RSLC81	RS		-30	8	235	236	3.27532	11	1	0.85	2.12	4	3	1
RS-LC-82	Y	3	Bone, otolith	Bone, otolith	RSLC82	RS	1400	-30	2.4	284	284	3.74261	8	1	0.35	0.35	2	3	0										1
RS-LC-86	Y	3	Bone, otolith	Bone, otolith	RSLC86	RS		-30	0.06	1	20	2.8	2	1	15		1	0	0
RS-LC-90	Y	3	Bone, otolith	Bone, otolith	RSLC90	RS		-30	0.4	31	1932	3.20968	5				1	1	0
RS-LC-96	Y	3	Bone, otolith	Bone, otolith	RSLC96	RS	1650	-30	2.4	658	700	2.88875	8	1	0.29		1	2	0										2
RS-LS-11 *	Y	2	Otolith	Otolith	RSLS11	RS	1650	-31	1.24	3959	3959	3.14872	4			91.64	4	0	0
RS-PSG-07	Y	2	Bone, otolith	Bone, otolith	RSPSG7	RS	1350	-31	1.25	849	3917	3.50424	7			28.03	7	0	0
RS-RG-20	Y	5	Bone, otolith	Otolith	RSGR20	RS		-31	4.8	415	7427	3.69349	4			6.02	2	0	0
RS-RG-21	NR		Bone, otolith	Otolith	RSGR21	RS	2450	-31	1.2	157	4900	3.46433	4			22.93	2	0	0
RS-RG-48	Y	3	Bone, otolith	Otolith	RSRG48	RS	1250	-31	13.8	12525	17197	3.65834	12			21.87	5	2	0
RS-RG-49 ***	Y	3	Bone, otolith	Otolith	RSRG49	RS	1950	-31	3.6	13641	509605	3.53572	5	1	0.0004	5.63	2	0	0		2
RS-RG-8	NR		Bone, otolith	Otolith	RSRG8	RS		-31	2.25	567	3057	3.31235	4			48.85	2	0	0
RS-RG-C1	NR		Bone, otolith	Otolith	RSRGC1	RS	950	-31	1.65	18343	78973	3.14933	4			92.3	2	0	0
RS-RG-C5-II ***	NR		Bone, otolith	Otolith	RSRGC5II	RS	200	-31	1.5	11732	80181	3.24906	4			66.11	2	0	0
RS-S-327 Sangão (Late)	Y	2	Bone, otolith	Bone, otolith	SNG	RS	4650	-29		176	760	3.3375	15	1	0.13		1	4	0
RS-S-327 Sangão (Early)	Y	2	Bone, otolith	Bone, otolith	SNGU	RS	8950	-29		202	447	3.15198	10	1	0.22		1	3	0																	1
Rua 13	Y	5	Bone, otolith	Bone, otolith	R13	SC		-27	5.2	153	1137	4.23072	12	10	65.17		3	4	3	1															31			30	4	2									1
Sambaqui do Papagaio	NR		Bone, otolith	Bone, otolith	PAG	SC		-27		118	4695	2.58983	6	4	63.68		1	1	1	19																										1
Sambaqui Lagoa dos Freitas (Sambaqui)	Y	2	Bone, otolith	Bone, otolith	LDFS	SC	850	-28	8	294	294	2.83197	13			18.37	7	1	1
Sambaqui Lagoa dos Freitas (Guarani)	Y	2	Bone, otolith	Bone, otolith	LDFG	SC	400	-28	12	129	129	3.25891	8			13.95	6	0	0
Sambaqui Praia do Paraíso (RS-AS-01)	NR		Bone, otolith	Bone, otolith	PDP	RS		-29	0.81	582	5107	2.80859	13	1	1.64	5.3	7	1	0					13
Totó (RS-PS-03)	Y	4	Bone, otolith	Bone, otolith	Toto	RS	500	-31	10.5	17	130	3.39412	3			41.18	2	0	0
																			TL	0	0	4.7	3.6	0	4.2	3.4	3.4	3.2	3.7	3.9	3.6	3.6	4.3	4.4	4.3	4.4	4.2	4.3	4.5	4.1	4.5	4.5	4.3	4.2	4.5	4.5	4.4	4.2	3.6
* only MNI values available (Figuti and Klokler 1996; Chim 2016; Schmitz et al 1990)																			Class	Cartilaginous fish	Cartilaginous fish	Cartilaginous fish	Cartilaginous fish	Cartilaginous fish	Cartilaginous fish	Cartilaginous fish	Cartilaginous fish	Cartilaginous fish	Cartilaginous fish	Cartilaginous fish	Cartilaginous fish	Cartilaginous fish	Cartilaginous fish	Cartilaginous fish	Cartilaginous fish	Cartilaginous fish	Cartilaginous fish	Cartilaginous fish	Cartilaginous fish	Cartilaginous fish	Cartilaginous fish	Cartilaginous fish	Cartilaginous fish	Cartilaginous fish	Cartilaginous fish	Cartilaginous fish	Cartilaginous fish	Cartilaginous fish	Cartilaginous fish
** problem with fish identification in Occupation Zone 1 (Bryan 1993)
*** NSP value for Actinopterygii was estimated (Schorr 1975)
[truncated: 132 more columns]
