# Supplementary material for: Bridging archaeology and marine conservation in the Neotropics
Source: PLoS One. 2023 May 25;18(5):e0285951. doi: 10.1371/journal.pone.0285951 (PMC10212122; doi:10.1371/journal.pone.0285951)
Supplement: S5 Table — (XLSX) [file pone.0285951.s005.xlsx]

## Sheet: SI5 - Dating
Name	State	Region	Biome	Long	Lat	Source_of_coordenates	Site_categorie	Key_feature	Specific key feature	Cultural classification	Associated material	Provenience	Lab_Number	Dating_Method	Material	Conventional_date_BP	Standard deviation	Calibration curve	Modelled carbon source	ΔR	SD	From	To	Conf	Median	Group median	Specification	Primary reference	Primary reference	Secondary reference	Secondary reference
Bacopari (RS-LC-97)	RS	South	Pampa	-50383347	-30501524			shellmound; pottery	mound	Sambaqui	Tupiguarani_Taquara/Itararé ceramic		Beta 200073	C14	Shell	2170	70	Marine20	100% marine	-126	29	2335	1997	95.4	2150	2150				Rogge, Jairo Henrique. 2006. “Os Sítios Arqueológicos Estudados No Litoral Central.” Pesquisa Antropologia, no. 63: 133–78.	Brentano, Claucia, André Osorio Rosa, and Pedro Ignácio Schmitz. 2006. “Uma Abordagem Zooarqueológica Do Sítio RS-LC-97.” Pesquisa Antropologia, no. 63: 203–18.
Camping (RS-PS-02)	RS	South	Pampa	-52951	-31421	literature	open-air	dark layer; pottery	funerary urn	Tradicao_Tupiguarani			Beta_234205	C14	Charcoal	330	50	SHCal20	100% atmospheric	0	0	500	150	95.4	400	500		Milheira, Rafael Guedes. 2008. “Território e Estratégia de Assentamento Guarani Na Planície Sudoeste Da Laguna Dos Patos e Serra Do Sudeste - RS.” Master Thesis São Paulo: Universidade de São Paulo.		Milheira, Rafael Guedes, and Priscilla Ferreira Ulguim. 2008. “Uma contribuição para a zooarqueologia em sítios Guarani do litoral sul do Brasil, Laguna dos Patos, Pelotas-RS: Estratégias de assentamento, aspectos alimentares e função de sítio.” Clio 23 (1): 84–107.
Cerrito Soteia (RS-PT-02)	RS	South	Pampa	-52017007	-31624956				shallow	Cerritos			Beta 234206	C14	Otolith	1360	40	Marine20	100% marine	-126	29	1350	1150	95.4	1300	1300		Ulguim, P. F. 2010. “Zooarqueologia E O Estudo Dos Grupos Construtores de Cerritos: Um Estudo de Caso No Litoral Da Laguna Dos Patos - RS, Sítio PT-02 Cerrito Da Sotéia.” Edited by André Osório Rosa Fábio Vergara Cerqueira. History, Universidade Federal de Pelotas (UFPel).
Cerrito Soteia (RS-PT-02)	RS	South	Pampa	-52017007	-31624956				shallow	Cerritos			Beta 234207	C14	Otolith	1400	40	Marine20	100% marine	-126	29	1400	1150	95.4	1300			Ulguim, P. F. 2010. “Zooarqueologia E O Estudo Dos Grupos Construtores de Cerritos: Um Estudo de Caso No Litoral Da Laguna Dos Patos - RS, Sítio PT-02 Cerrito Da Sotéia.” Edited by André Osório Rosa Fábio Vergara Cerqueira. History, Universidade Federal de Pelotas (UFPel).
Cerrito Valverde (RS-PSG-02)	RS	South	Pampa	-52234794	-31778878								UGAMS-12061	C14	Otolith	1590	20	Marine20	100% marine	-126	29	1300	950	95449974	1100	1300		Milheira, Rafael G., Kita D Macario, Ingrid S Chanca, and Eduardo Q Alves. 2017. ‘Archaeological Earthen Mound Complex in Patos Lagoon, Southern Brazil: Chronological Model and Freshwater Influence’. Radiocarbon 59 (1): 195–214. https://doi.org/10.1017/RDC.2017.5.
Cerrito Valverde (RS-PSG-02)	RS	South	Pampa	-52234794	-31778878								LACUFF-13056	C14	Otolith	1859	29	Marine20	100% marine	-126	29	1550	1200	95449974	1400			Milheira, Rafael G., Kita D Macario, Ingrid S Chanca, and Eduardo Q Alves. 2017. ‘Archaeological Earthen Mound Complex in Patos Lagoon, Southern Brazil: Chronological Model and Freshwater Influence’. Radiocarbon 59 (1): 195–214. https://doi.org/10.1017/RDC.2017.5.
Cerrito Valverde (RS-PSG-02)	RS	South	Pampa	-52234794	-31778878								LACUFF-140391	C14	Otolith	1724	40	Marine20	100% marine	-126	29	1400	1050	95449974	1250			Milheira, Rafael G., Kita D Macario, Ingrid S Chanca, and Eduardo Q Alves. 2017. ‘Archaeological Earthen Mound Complex in Patos Lagoon, Southern Brazil: Chronological Model and Freshwater Influence’. Radiocarbon 59 (1): 195–214. https://doi.org/10.1017/RDC.2017.5.
Cerrito Valverde (RS-PSG-02)	RS	South	Pampa	-52234794	-31778878								UGAMS-12062	C14	Otolith	1280	20	Marine20	100% marine	-126	29	950	650	95449974	800			Milheira, Rafael G., Kita D Macario, Ingrid S Chanca, and Eduardo Q Alves. 2017. ‘Archaeological Earthen Mound Complex in Patos Lagoon, Southern Brazil: Chronological Model and Freshwater Influence’. Radiocarbon 59 (1): 195–214. https://doi.org/10.1017/RDC.2017.5.
Cerrito Valverde (RS-PSG-02)	RS	South	Pampa	-52234794	-31778878								UGAMS-12060	C14	Human bone collagen	1390	20	Marine20-SHCal20	52 ± 9% marine	-126	29	1200	950	95449974	1100			Milheira, Rafael G., Kita D Macario, Ingrid S Chanca, and Eduardo Q Alves. 2017. ‘Archaeological Earthen Mound Complex in Patos Lagoon, Southern Brazil: Chronological Model and Freshwater Influence’. Radiocarbon 59 (1): 195–214. https://doi.org/10.1017/RDC.2017.5.
Cerrito Valverde (RS-PSG-02)	RS	South	Pampa	-52234794	-31778878								LACUFF-13049	C14	Charcoal	1604	32	SHCal20	100% atmospheric	0	0	1550	1350	95449974	1450			Milheira, Rafael G., Kita D Macario, Ingrid S Chanca, and Eduardo Q Alves. 2017. ‘Archaeological Earthen Mound Complex in Patos Lagoon, Southern Brazil: Chronological Model and Freshwater Influence’. Radiocarbon 59 (1): 195–214. https://doi.org/10.1017/RDC.2017.5.
Cerrito Valverde (RS-PSG-02)	RS	South	Pampa	-52234794	-31778878								LACUFF-13050	C14	Charcoal	1680	30	SHCal20	100% atmospheric	0	0	1650	1400	95449974	1550			Milheira, Rafael G., Kita D Macario, Ingrid S Chanca, and Eduardo Q Alves. 2017. ‘Archaeological Earthen Mound Complex in Patos Lagoon, Southern Brazil: Chronological Model and Freshwater Influence’. Radiocarbon 59 (1): 195–214. https://doi.org/10.1017/RDC.2017.5.
Cerrito Valverde (RS-PSG-02)	RS	South	Pampa	-52234794	-31778878								LACUFF-13051	C14	Charcoal	1493	31	SHCal20	100% atmospheric	0	0	1450	1250	95449974	1350			Milheira, Rafael G., Kita D Macario, Ingrid S Chanca, and Eduardo Q Alves. 2017. ‘Archaeological Earthen Mound Complex in Patos Lagoon, Southern Brazil: Chronological Model and Freshwater Influence’. Radiocarbon 59 (1): 195–214. https://doi.org/10.1017/RDC.2017.5.
Galheta IV	SC	South	Coastal_Marine	-48788800	-28555100	literature	open-air	shellmound; pottery	shallow	Je_Meridional	Taquara/Itararé ceramic		Beta_280012	C14	Human bone collagen	950	40	Marine20-SHCal20	52 ± 9% marine	-126	29	750	550	95449974	650	800		DeBlasis, Paulo, Deisi Scunderlick Farias, and Andreas Kneip. 2014. ‘Velhas Tradições e Gente Nova No Pedaço: Perspectivas Longevas de Arquitetura Funerária Na Paisagem Do Litoral Sul Catarinense.’ Revista Do Museu de Arqueologia e Etnologia, no. 24: 109–36.		Gregorio de Souza, Jonas, Jonas Alcaina Mateos, and Marco Madella. 2020. ‘Archaeological Expansions in Tropical South America during the Late Holocene: Assessing the Role of Demic Diffusion’. Edited by Peter F. Biehl. PLOS ONE 15 (4): e0232367. https://doi.org/10.1371/journal.pone.0232367.
Galheta IV	SC	South	Coastal_Marine	-48788800	-28555100	literature	open-air	shellmound; pottery	shallow	Je_Meridional	Taquara/Itararé ceramic		Beta_211734	C14	Human bone collagen	980	40	Marine20-SHCal20	52 ± 9% marine	-126	29	750	550	95449974	650			DeBlasis, Paulo, Deisi Scunderlick Farias, and Andreas Kneip. 2014. ‘Velhas Tradições e Gente Nova No Pedaço: Perspectivas Longevas de Arquitetura Funerária Na Paisagem Do Litoral Sul Catarinense.’ Revista Do Museu de Arqueologia e Etnologia, no. 24: 109–36.		Gregorio de Souza, Jonas, Jonas Alcaina Mateos, and Marco Madella. 2020. ‘Archaeological Expansions in Tropical South America during the Late Holocene: Assessing the Role of Demic Diffusion’. Edited by Peter F. Biehl. PLOS ONE 15 (4): e0232367. https://doi.org/10.1371/journal.pone.0232367.
Galheta IV	SC	South	Coastal_Marine	-48788800	-28555100	literature	open-air	shellmound; pottery	shallow	Je_Meridional	Taquara/Itararé ceramic		Beta_280010	C14	Human bone collagen	1360	40	Marine20-SHCal20	52 ± 9% marine	-126	29	1200	900	95449974	1000			DeBlasis, Paulo, Deisi Scunderlick Farias, and Andreas Kneip. 2014. ‘Velhas Tradições e Gente Nova No Pedaço: Perspectivas Longevas de Arquitetura Funerária Na Paisagem Do Litoral Sul Catarinense.’ Revista Do Museu de Arqueologia e Etnologia, no. 24: 109–36.		Gregorio de Souza, Jonas, Jonas Alcaina Mateos, and Marco Madella. 2020. ‘Archaeological Expansions in Tropical South America during the Late Holocene: Assessing the Role of Demic Diffusion’. Edited by Peter F. Biehl. PLOS ONE 15 (4): e0232367. https://doi.org/10.1371/journal.pone.0232367.
Galheta IV	SC	South	Coastal_Marine	-48788800	-28555100	literature	open-air	shellmound; pottery	shallow	Je_Meridional	Taquara/Itararé ceramic		Beta_280011	C14	Fauna	1070	40	SHCal20	100% atmospheric	0	0	1100	800	95449974	950			DeBlasis, Paulo, Deisi Scunderlick Farias, and Andreas Kneip. 2014. ‘Velhas Tradições e Gente Nova No Pedaço: Perspectivas Longevas de Arquitetura Funerária Na Paisagem Do Litoral Sul Catarinense.’ Revista Do Museu de Arqueologia e Etnologia, no. 24: 109–36.		Gregorio de Souza, Jonas, Jonas Alcaina Mateos, and Marco Madella. 2020. ‘Archaeological Expansions in Tropical South America during the Late Holocene: Assessing the Role of Demic Diffusion’. Edited by Peter F. Biehl. PLOS ONE 15 (4): e0232367. https://doi.org/10.1371/journal.pone.0232367.
Ilha das Pedras	PR	South	Coastal_Marine	-48662024	-25501094			shellmound	mound	Sambaqui	Taquara/Itararé ceramic	Q-CTP; Nivel 5	Beta_331259	C14_AMS	Charcoal	850	30	SHCal20	100% atmospheric	0	0	900	650	95449974	750	750		Ramos-Junior, Manoel. 2014. “Pescando, Capturando Ou Coletando? Interpretação Zooestratigráfica de Um Sambaqui Com Terra Preta Na Baía de Paranaguá, Paraná.” Edited by Laércio Loiola Brochier. Master in Antropology, Universidade Federal do Paraná - UFPR. https://acervodigital.ufpr.br/handle/1884/40942.
Ilha das Pedras	PR	South	Coastal_Marine	-48662024	-25501094			shellmound	mound	Sambaqui		Q-CCS; Nivel 3	Beta_331257	C14_AMS	Charcoal	980	30	SHCal20	100% atmospheric	0	0	1000	750	95449973	850			Ramos-Junior, Manoel. 2014. “Pescando, Capturando Ou Coletando? Interpretação Zooestratigráfica de Um Sambaqui Com Terra Preta Na Baía de Paranaguá, Paraná.” Edited by Laércio Loiola Brochier. Master in Antropology, Universidade Federal do Paraná - UFPR. https://acervodigital.ufpr.br/handle/1884/40942.
Ilha das Pedras	PR	South	Coastal_Marine	-48662024	-25501094			shellmound	mound	Sambaqui		Perfil2; Face8	Beta_331261	C14_AMS	Charcoal	1860	30	SHCal20	100% atmospheric	0	0	1900	1700	95449974	1750	1750		Ramos-Junior, Manoel. 2014. “Pescando, Capturando Ou Coletando? Interpretação Zooestratigráfica de Um Sambaqui Com Terra Preta Na Baía de Paranaguá, Paraná.” Edited by Laércio Loiola Brochier. Master in Antropology, Universidade Federal do Paraná - UFPR. https://acervodigital.ufpr.br/handle/1884/40942.
Ilha das Pedras	PR	South	Coastal_Marine	-48662024	-25501094			shellmound	mound	Sambaqui		Perfil2; Face1	Beta_386599	C14_AMS	Charcoal	1860	30	SHCal20	100% atmospheric	0	0	1900	1700	95449974	1750			Ramos-Junior, Manoel. 2014. “Pescando, Capturando Ou Coletando? Interpretação Zooestratigráfica de Um Sambaqui Com Terra Preta Na Baía de Paranaguá, Paraná.” Edited by Laércio Loiola Brochier. Master in Antropology, Universidade Federal do Paraná - UFPR. https://acervodigital.ufpr.br/handle/1884/40942.
Itacoara	SC	South	Coastal_Marine	-48861588	-26402960	literature	open-air	shellmound; pottery	mound	Taquara/Itarare	ceramic_TaquaraIItarare	Burial 02		C14	Human bone collagen	1250	30	Marine20-SHCal20	52 ± 9% marine	-126	29	1050	750	95.4	900	900				Wesolowski, Verônica, Sheila Maria Ferraz Mendonça de Souza, Karl J. Reinhard, and Gregório Ceccantini. 2010. ‘Evaluating Microfossil Content of Dental Calculus from Brazilian Sambaquis’. Journal of Archaeological Science37 (6): 1326–38. https://doi.org/10.1016/j.jas.2009.12.037.
Itacoara	SC	South	Coastal_Marine	-48861588	-26402960	literature	open-air	shellmound	mound	Sambaqui		PT1 3Z nivel IX	Kia_21796	C14	Wood and burned seed	1570	20	SHCal20	100% atmospheric	0	0	1550	1350	95.4	1400	1400				Bandeira, Dione Rocha. 2004. “Ceramistas Pré-Coloniais Da Baía Da Babitonga - Arqueologia E Etnicidade.” Doctor in History, Universidade Estadual de Campinas.
Jabuticabeira II	SC	South	Coastal_Marine	-48960303	-28578976	literature	open-air	shellmound	mound	Sambaqui			Beta_195240	C14	Charcoal	2020	40	SHCal20	100% atmospheric	0	0	2050	1800	95449974	1950	2200				DeBlasis, Paulo, Andreas Kneip, Rita Scheel-Ybert, Paulo César Giannini, and Maria Dulce Gaspar. 2007. ‘Sambaquis e Paisagem: Dinâmica Natural e Arqueologia Regional No Litoral Do Sul Do Brasil’. Arqueologia Sudamericanca/Arqueologia Sul-Americana 3 (1): 29–61.
Jabuticabeira II	SC	South	Coastal_Marine	-48960303	-28578976	literature	open-air	shellmound	mound	Sambaqui			Az_9897	C14	Charcoal	2060	85	SHCal20	100% atmospheric	0	0	2300	1700	95449973	2000					Gaspar, Maria Dulce, Marisa C Afonso, Paulo De Blasis, Sabine Eggers, Levy Figuti, Paul Fish, Suzanne Fish, Daniela M. Klokler, Marta Mirazón Lahr, and Edna Morley. 1999. ‘Uma Breve História Do Projeto de Pesquisa “Padrão de Assentamento e Formação de Sambaquis: Arqueologia e Preservação Em Santa Catarina”.’ Revista Do CEPA 23 (29): 103–53.
Jabuticabeira II	SC	South	Coastal_Marine	-48960303	-28578976	literature	open-air	shellmound	mound	Sambaqui			Az_9881	C14	Charcoal	2075	65	SHCal20	100% atmospheric	0	0	2300	1800	95449974	2000					DeBlasis, Paulo, Andreas Kneip, Rita Scheel-Ybert, Paulo César Giannini, and Maria Dulce Gaspar. 2007. ‘Sambaquis e Paisagem: Dinâmica Natural e Arqueologia Regional No Litoral Do Sul Do Brasil’. Arqueologia Sudamericanca/Arqueologia Sul-Americana 3 (1): 29–61.
Jabuticabeira II	SC	South	Coastal_Marine	-48960303	-28578976	literature	open-air	shellmound	mound	Sambaqui			Az_9899	C14	Charcoal	2115	65	SHCal20	100% atmospheric	0	0	2350	1850	95449974	2050					DeBlasis, Paulo, Andreas Kneip, Rita Scheel-Ybert, Paulo César Giannini, and Maria Dulce Gaspar. 2007. ‘Sambaquis e Paisagem: Dinâmica Natural e Arqueologia Regional No Litoral Do Sul Do Brasil’. Arqueologia Sudamericanca/Arqueologia Sul-Americana 3 (1): 29–61.
Jabuticabeira II	SC	South	Coastal_Marine	-48960303	-28578976	literature	open-air	shellmound	mound	Sambaqui			Az_10637	C14	Charcoal	2165	75	SHCal20	100% atmospheric	0	0	2350	1900	95449974	2100					DeBlasis, Paulo, Andreas Kneip, Rita Scheel-Ybert, Paulo César Giannini, and Maria Dulce Gaspar. 2007. ‘Sambaquis e Paisagem: Dinâmica Natural e Arqueologia Regional No Litoral Do Sul Do Brasil’. Arqueologia Sudamericanca/Arqueologia Sul-Americana 3 (1): 29–61.
Jabuticabeira II	SC	South	Coastal_Marine	-48960303	-28578976	literature	open-air	shellmound	mound	Sambaqui			Az_9895	C14	Charcoal	2170	95	SHCal20	100% atmospheric	0	0	2350	1850	95449973	2100					DeBlasis, Paulo, Andreas Kneip, Rita Scheel-Ybert, Paulo César Giannini, and Maria Dulce Gaspar. 2007. ‘Sambaquis e Paisagem: Dinâmica Natural e Arqueologia Regional No Litoral Do Sul Do Brasil’. Arqueologia Sudamericanca/Arqueologia Sul-Americana 3 (1): 29–61.
Jabuticabeira II	SC	South	Coastal_Marine	-48960303	-28578976	literature	open-air	shellmound	mound	Sambaqui			Az_9896	C14	Charcoal	2170	45	SHCal20	100% atmospheric	0	0	2350	1900	95449973	2100					DeBlasis, Paulo, Andreas Kneip, Rita Scheel-Ybert, Paulo César Giannini, and Maria Dulce Gaspar. 2007. ‘Sambaquis e Paisagem: Dinâmica Natural e Arqueologia Regional No Litoral Do Sul Do Brasil’. Arqueologia Sudamericanca/Arqueologia Sul-Americana 3 (1): 29–61.
Jabuticabeira II	SC	South	Coastal_Marine	-48960303	-28578976	literature	open-air	shellmound	mound	Sambaqui			Az_10635	C14	Charcoal	2180	105	SHCal20	100% atmospheric	0	0	2400	1850	95449974	2100					DeBlasis, Paulo, Andreas Kneip, Rita Scheel-Ybert, Paulo César Giannini, and Maria Dulce Gaspar. 2007. ‘Sambaquis e Paisagem: Dinâmica Natural e Arqueologia Regional No Litoral Do Sul Do Brasil’. Arqueologia Sudamericanca/Arqueologia Sul-Americana 3 (1): 29–61.
Jabuticabeira II	SC	South	Coastal_Marine	-48960303	-28578976	literature	open-air	shellmound	mound	Sambaqui			Az_9893	C14	Charcoal	2210	60	SHCal20	100% atmospheric	0	0	2350	2000	95449974	2150					DeBlasis, Paulo, Andreas Kneip, Rita Scheel-Ybert, Paulo César Giannini, and Maria Dulce Gaspar. 2007. ‘Sambaquis e Paisagem: Dinâmica Natural e Arqueologia Regional No Litoral Do Sul Do Brasil’. Arqueologia Sudamericanca/Arqueologia Sul-Americana 3 (1): 29–61.
Jabuticabeira II	SC	South	Coastal_Marine	-48960303	-28578976	literature	open-air	shellmound	mound	Sambaqui			Az_9883	C14	Charcoal	2240	170	SHCal20	100% atmospheric	0	0	2750	1800	95449974	2200					DeBlasis, Paulo, Andreas Kneip, Rita Scheel-Ybert, Paulo César Giannini, and Maria Dulce Gaspar. 2007. ‘Sambaquis e Paisagem: Dinâmica Natural e Arqueologia Regional No Litoral Do Sul Do Brasil’. Arqueologia Sudamericanca/Arqueologia Sul-Americana 3 (1): 29–61.
Jabuticabeira II	SC	South	Coastal_Marine	-48960303	-28578976	literature	open-air	shellmound	mound	Sambaqui			Az_9898	C14	Charcoal	2270	75	SHCal20	100% atmospheric	0	0	2400	2000	95449974	2200					DeBlasis, Paulo, Andreas Kneip, Rita Scheel-Ybert, Paulo César Giannini, and Maria Dulce Gaspar. 2007. ‘Sambaquis e Paisagem: Dinâmica Natural e Arqueologia Regional No Litoral Do Sul Do Brasil’. Arqueologia Sudamericanca/Arqueologia Sul-Americana 3 (1): 29–61.
Jabuticabeira II	SC	South	Coastal_Marine	-48960303	-28578976	literature	open-air	shellmound	mound	Sambaqui			Az_10634	C14	Charcoal	2280	80	SHCal20	100% atmospheric	0	0	2450	2000	95449974	2250					DeBlasis, Paulo, Andreas Kneip, Rita Scheel-Ybert, Paulo César Giannini, and Maria Dulce Gaspar. 2007. ‘Sambaquis e Paisagem: Dinâmica Natural e Arqueologia Regional No Litoral Do Sul Do Brasil’. Arqueologia Sudamericanca/Arqueologia Sul-Americana 3 (1): 29–61.
Jabuticabeira II	SC	South	Coastal_Marine	-48960303	-28578976	literature	open-air	shellmound	mound	Sambaqui			Az_9890	C14	Charcoal	2285	45	SHCal20	100% atmospheric	0	0	2350	2100	95449974	2250					DeBlasis, Paulo, Andreas Kneip, Rita Scheel-Ybert, Paulo César Giannini, and Maria Dulce Gaspar. 2007. ‘Sambaquis e Paisagem: Dinâmica Natural e Arqueologia Regional No Litoral Do Sul Do Brasil’. Arqueologia Sudamericanca/Arqueologia Sul-Americana 3 (1): 29–61.
Jabuticabeira II	SC	South	Coastal_Marine	-48960303	-28578976	literature	open-air	shellmound	mound	Sambaqui			Az_9891	C14	Charcoal	2295	90	SHCal20	100% atmospheric	0	0	2700	2000	95449973	2250					DeBlasis, Paulo, Andreas Kneip, Rita Scheel-Ybert, Paulo César Giannini, and Maria Dulce Gaspar. 2007. ‘Sambaquis e Paisagem: Dinâmica Natural e Arqueologia Regional No Litoral Do Sul Do Brasil’. Arqueologia Sudamericanca/Arqueologia Sul-Americana 3 (1): 29–61.
Jabuticabeira II	SC	South	Coastal_Marine	-48960303	-28578976	literature	open-air	shellmound	mound	Sambaqui			Az_10632	C14	Charcoal	2310	70	SHCal20	100% atmospheric	0	0	2500	2050	95449974	2250					Gaspar, Maria Dulce, Marisa C Afonso, Paulo De Blasis, Sabine Eggers, Levy Figuti, Paul Fish, Suzanne Fish, Daniela M. Klokler, Marta Mirazón Lahr, and Edna Morley. 1999. ‘Uma Breve História Do Projeto de Pesquisa “Padrão de Assentamento e Formação de Sambaquis: Arqueologia e Preservação Em Santa Catarina”.’ Revista Do CEPA 23 (29): 103–53.
Jabuticabeira II	SC	South	Coastal_Marine	-48960303	-28578976	literature	open-air	shellmound	mound	Sambaqui			Beta_188382	C14	Bone	2320	50	SHCal20	100% atmospheric	0	0	2450	2100	95449974	2250					DeBlasis, Paulo, Andreas Kneip, Rita Scheel-Ybert, Paulo César Giannini, and Maria Dulce Gaspar. 2007. ‘Sambaquis e Paisagem: Dinâmica Natural e Arqueologia Regional No Litoral Do Sul Do Brasil’. Arqueologia Sudamericanca/Arqueologia Sul-Americana 3 (1): 29–61.
Jabuticabeira II	SC	South	Coastal_Marine	-48960303	-28578976	literature	open-air	shellmound	mound	Sambaqui			Beta_188381	C14	Bone	2340	50	SHCal20	100% atmospheric	0	0	2500	2100	95449974	2250					DeBlasis, Paulo, Andreas Kneip, Rita Scheel-Ybert, Paulo César Giannini, and Maria Dulce Gaspar. 2007. ‘Sambaquis e Paisagem: Dinâmica Natural e Arqueologia Regional No Litoral Do Sul Do Brasil’. Arqueologia Sudamericanca/Arqueologia Sul-Americana 3 (1): 29–61.
Jabuticabeira II	SC	South	Coastal_Marine	-48960303	-28578976	literature	open-air	shellmound	mound	Sambaqui			Az_9889	C14	Charcoal	2345	105	SHCal20	100% atmospheric	0	0	2750	2050	95449974	2300					DeBlasis, Paulo, Andreas Kneip, Rita Scheel-Ybert, Paulo César Giannini, and Maria Dulce Gaspar. 2007. ‘Sambaquis e Paisagem: Dinâmica Natural e Arqueologia Regional No Litoral Do Sul Do Brasil’. Arqueologia Sudamericanca/Arqueologia Sul-Americana 3 (1): 29–61.
Jabuticabeira II	SC	South	Coastal_Marine	-48960303	-28578976	literature	open-air	shellmound	mound	Sambaqui			Az_9882	C14	Charcoal	2470	55	SHCal20	100% atmospheric	0	0	2750	2300	95449974	2500					DeBlasis, Paulo, Andreas Kneip, Rita Scheel-Ybert, Paulo César Giannini, and Maria Dulce Gaspar. 2007. ‘Sambaquis e Paisagem: Dinâmica Natural e Arqueologia Regional No Litoral Do Sul Do Brasil’. Arqueologia Sudamericanca/Arqueologia Sul-Americana 3 (1): 29–61.
Jabuticabeira II	SC	South	Coastal_Marine	-48960303	-28578976	literature	open-air	shellmound	mound	Sambaqui			Az_9894	C14	Charcoal	2500	155	SHCal20	100% atmospheric	0	0	2900	2100	95449974	2500					DeBlasis, Paulo, Andreas Kneip, Rita Scheel-Ybert, Paulo César Giannini, and Maria Dulce Gaspar. 2007. ‘Sambaquis e Paisagem: Dinâmica Natural e Arqueologia Regional No Litoral Do Sul Do Brasil’. Arqueologia Sudamericanca/Arqueologia Sul-Americana 3 (1): 29–61.
Jabuticabeira II	SC	South	Coastal_Marine	-48960303	-28578976	literature	open-air	shellmound	mound	Sambaqui			Az_10636	C14	Charcoal	2655	105	SHCal20	100% atmospheric	0	0	2950	2350	95449974	2700					DeBlasis, Paulo, Andreas Kneip, Rita Scheel-Ybert, Paulo César Giannini, and Maria Dulce Gaspar. 2007. ‘Sambaquis e Paisagem: Dinâmica Natural e Arqueologia Regional No Litoral Do Sul Do Brasil’. Arqueologia Sudamericanca/Arqueologia Sul-Americana 3 (1): 29–61.
Jabuticabeira II	SC	South	Coastal_Marine	-48960303	-28578976	literature	open-air	shellmound	mound	Sambaqui			Az_9880	C14	Charcoal	2880	75	SHCal20	100% atmospheric	0	0	3200	2750	95449974	2950					DeBlasis, Paulo, Andreas Kneip, Rita Scheel-Ybert, Paulo César Giannini, and Maria Dulce Gaspar. 2007. ‘Sambaquis e Paisagem: Dinâmica Natural e Arqueologia Regional No Litoral Do Sul Do Brasil’. Arqueologia Sudamericanca/Arqueologia Sul-Americana 3 (1): 29–61.
Jabuticabeira II	SC	South	Coastal_Marine	-48960303	-28578976	literature	open-air	shellmound	mound	Sambaqui			Beta_195239	C14	Shell	2070	60	Marine20	100% marine	-126	29	1850	1400	95449974	1600					Gaspar, Maria Dulce, Marisa C Afonso, Paulo De Blasis, Sabine Eggers, Levy Figuti, Paul Fish, Suzanne Fish, Daniela M. Klokler, Marta Mirazón Lahr, and Edna Morley. 1999. ‘Uma Breve História Do Projeto de Pesquisa “Padrão de Assentamento e Formação de Sambaquis: Arqueologia e Preservação Em Santa Catarina”.’ Revista Do CEPA 23 (29): 103–53.
Jabuticabeira II	SC	South	Coastal_Marine	-48960303	-28578976	literature	open-air	shellmound	mound	Sambaqui			Az_10246	C14	Shell	2335	35	Marine20	100% marine	-126	29	2150	1700	95449974	1950					DeBlasis, Paulo, Andreas Kneip, Rita Scheel-Ybert, Paulo César Giannini, and Maria Dulce Gaspar. 2007. ‘Sambaquis e Paisagem: Dinâmica Natural e Arqueologia Regional No Litoral Do Sul Do Brasil’. Arqueologia Sudamericanca/Arqueologia Sul-Americana 3 (1): 29–61.
Jabuticabeira II	SC	South	Coastal_Marine	-48960303	-28578976	literature	open-air	shellmound	mound	Sambaqui			Az_10243	C14	Shell	2365	45	Marine20	100% marine	-126	29	2200	1750	95449974	1950					DeBlasis, Paulo, Andreas Kneip, Rita Scheel-Ybert, Paulo César Giannini, and Maria Dulce Gaspar. 2007. ‘Sambaquis e Paisagem: Dinâmica Natural e Arqueologia Regional No Litoral Do Sul Do Brasil’. Arqueologia Sudamericanca/Arqueologia Sul-Americana 3 (1): 29–61.
Jabuticabeira II	SC	South	Coastal_Marine	-48960303	-28578976	literature	open-air	shellmound	mound	Sambaqui			Az_10245	C14	Shell	2370	35	Marine20	100% marine	-126	29	2200	1750	95449974	1950					DeBlasis, Paulo, Andreas Kneip, Rita Scheel-Ybert, Paulo César Giannini, and Maria Dulce Gaspar. 2007. ‘Sambaquis e Paisagem: Dinâmica Natural e Arqueologia Regional No Litoral Do Sul Do Brasil’. Arqueologia Sudamericanca/Arqueologia Sul-Americana 3 (1): 29–61.
Jabuticabeira II	SC	South	Coastal_Marine	-48960303	-28578976	literature	open-air	shellmound	mound	Sambaqui			Az_10244	C14	Shell	2490	35	Marine20	100% marine	-126	29	2350	1950	95449974	2150					DeBlasis, Paulo, Andreas Kneip, Rita Scheel-Ybert, Paulo César Giannini, and Maria Dulce Gaspar. 2007. ‘Sambaquis e Paisagem: Dinâmica Natural e Arqueologia Regional No Litoral Do Sul Do Brasil’. Arqueologia Sudamericanca/Arqueologia Sul-Americana 3 (1): 29–61.
Jabuticabeira II	SC	South	Coastal_Marine	-48960303	-28578976	literature	open-air	shellmound	mound	Sambaqui			Az_10247	C14	Shell	2795	35	Marine20	100% marine	-126	29	2700	2300	95449974	2500					DeBlasis, Paulo, Andreas Kneip, Rita Scheel-Ybert, Paulo César Giannini, and Maria Dulce Gaspar. 2007. ‘Sambaquis e Paisagem: Dinâmica Natural e Arqueologia Regional No Litoral Do Sul Do Brasil’. Arqueologia Sudamericanca/Arqueologia Sul-Americana 3 (1): 29–61.
Jabuticabeira II	SC	South	Coastal_Marine	-48960303	-28578976	literature	open-air	shellmound	mound	Sambaqui			Az_10631	C14	Shell	2855	105	Marine20	100% marine	-126	29	2900	2250	95449974	2600					Gaspar, Maria Dulce, Marisa C Afonso, Paulo De Blasis, Sabine Eggers, Levy Figuti, Paul Fish, Suzanne Fish, Daniela M. Klokler, Marta Mirazón Lahr, and Edna Morley. 1999. ‘Uma Breve História Do Projeto de Pesquisa “Padrão de Assentamento e Formação de Sambaquis: Arqueologia e Preservação Em Santa Catarina”.’ Revista Do CEPA 23 (29): 103–53.
Jabuticabeira II	SC	South	Coastal_Marine	-48960303	-28578976	literature	open-air	shellmound	mound	Sambaqui			Az_10633	C14	Shell	2890	55	Marine20	100% marine	-126	29	2850	2350	95449974	2600					DeBlasis, Paulo, Andreas Kneip, Rita Scheel-Ybert, Paulo César Giannini, and Maria Dulce Gaspar. 2007. ‘Sambaquis e Paisagem: Dinâmica Natural e Arqueologia Regional No Litoral Do Sul Do Brasil’. Arqueologia Sudamericanca/Arqueologia Sul-Americana 3 (1): 29–61.
Rio do Meio (FLN-57)	SC	South	Coastal_Marine	-48496558	-27437789	field	open-air	shellmound; pottery	shallow		ceramic_itarare	QJ13 N1/ 2eme occupation	Beta_451660	C14_AMS	Charcoal	600	30	SHCal20	100% atmospheric	0	0	650	500	95449973	550	550		Gilson, Simon-Pierre, and Andrea Lessa. 2020. ‘Ocupação Tardia Do Litoral Norte e Central Catarinense Por Grupos Pescadores-Caçadores-Coletores: Uma Revisão Crítica Do Contexto Cronológico Dos Sítios Rasos Com Presença de Cerâmica’. Revista de Arqueologia 32 (2): 55–77. https://doi.org/10.24885/sab.v33i1.702.
Rio do Meio (FLN-57)	SC	South	Coastal_Marine	-48496558	-27437789	field	open-air	shellmound; pottery	shallow		ceramic_itarare	QF18 N6/ 2eme occupation	Beta_451661	C14_AMS	Charcoal	620	30	SHCal20	100% atmospheric	0	0	650	500	95449973	600			Gilson, Simon-Pierre, and Andrea Lessa. 2020. ‘Ocupação Tardia Do Litoral Norte e Central Catarinense Por Grupos Pescadores-Caçadores-Coletores: Uma Revisão Crítica Do Contexto Cronológico Dos Sítios Rasos Com Presença de Cerâmica’. Revista de Arqueologia 32 (2): 55–77. https://doi.org/10.24885/sab.v33i1.702.
Rio do Meio (FLN-57)	SC	South	Coastal_Marine	-48496558	-27437789	field	open-air	shellmound; pottery	shallow		ceramic_itarare	3eme occupation	Beta_178077	C14_Standard	Marine shell	780	60	Marine20	100% marine	-126	29	550	150	95449974	350			Fossari, Teresa Domitila. 2004. ‘A População Pré-Colonial Jê Na Paisagem Da Ilha de Santa Catarina’. PhD Thesis, Universidade Federal de Santa Catarina.		Gilson, Simon-Pierre, and Andrea Lessa. 2020. ‘Ocupação Tardia Do Litoral Norte e Central Catarinense Por Grupos Pescadores-Caçadores-Coletores: Uma Revisão Crítica Do Contexto Cronológico Dos Sítios Rasos Com Presença de Cerâmica’. Revista de Arqueologia 32 (2): 55–77. https://doi.org/10.24885/sab.v33i1.702.
Rio do Meio (FLN-57)	SC	South	Coastal_Marine	-48496558	-27437789	field	open-air	shellmound; pottery	shallow		ceramic_itarare	QG16 N6/ 1st occupation	Beta_451662	C14_AMS	Otolith	870	30	Marine20	100% marine	-126	29	600	250	95449974	450			Gilson, Simon-Pierre, and Andrea Lessa. 2020. ‘Ocupação Tardia Do Litoral Norte e Central Catarinense Por Grupos Pescadores-Caçadores-Coletores: Uma Revisão Crítica Do Contexto Cronológico Dos Sítios Rasos Com Presença de Cerâmica’. Revista de Arqueologia 32 (2): 55–77. https://doi.org/10.24885/sab.v33i1.702.
RS-71-C	RS	South	Pampa	-51165461	-30263830					Tradicao_Tupiguarani			Beta	C14_AMS	Charcoal	610	50	SHCal20	100% atmospheric	0	0	700	500	95.4	550	550		Gaulier, Patricia Laure. 2001. “Ocupação pré-histórica Guarani no município de Porto Alegre RS:” Revista de Arqueologia, 57–73.
RS-LC-80	RS	South	Pampa	-50329999	-30383330					Tradicao_Tupiguarani			Beta_202366	C14	Charcoal	280	50	SHCal20	100% atmospheric	0	0	500	50	95.4	300	300				Rogge, Jairo Henrique. 2006. “Os Sítios Arqueológicos Estudados No Litoral Central.” Pesquisa Antropologia, no. 63: 133–78.
RS-LC-82	RS	South	Pampa	-50332275	-30385282					Tradicao_Tupiguarani			Beta_206105	C14	Shell	1900	40	Marine20	100% marine	-126	29	1600	1250	95.4	1400	1400				Rogge, Jairo Henrique. 2006. “Os Sítios Arqueológicos Estudados No Litoral Central.” Pesquisa Antropologia, no. 63: 133–78.
RS-LC-96	RS	South	Pampa	-50478164	-30368999					Tradicao_Tupiguarani			Beta_206106	C14	Assuming terrestrial material	1760	60	SHCal20	100% atmospheric	0	0	1850	1400	95.4	1650	1650				Rogge, Jairo Henrique. 2006. “Os Sítios Arqueológicos Estudados No Litoral Central.” Pesquisa Antropologia, no. 63: 133–78.
RS-LS-11	RS	South	Pampa	-52260299	-31855191					Cerritos			LACUFF-13061	C14	Otolith	2056	84	Marine20	100% marine	-126	29	1850	1350	95449974	1600	1650		Chim, Eliane Nunes. 2016. “Análise de otólitos do Cerrito RS-LS-11 e reconstrução do tamanho de corvina, Micropogonias furnieri Demarest 1823 (Osteichthyes, Sciaenidae).” Tessituras: Revista de Antropologia e Arqueologia 4 (1): 188.
RS-LS-11	RS	South	Pampa	-52260299	-31855191					Cerritos			LACUFF-13060	C14	Otolith	2147	65	Marine20	100% marine	-126	29	1950	1450	95449974	1700			Chim, Eliane Nunes. 2016. “Análise de otólitos do Cerrito RS-LS-11 e reconstrução do tamanho de corvina, Micropogonias furnieri Demarest 1823 (Osteichthyes, Sciaenidae).” Tessituras: Revista de Antropologia e Arqueologia 4 (1): 188.
RS-PSG-07	RS	South	Pampa	-52234708	-31779538					Cerritos			LACUFF-140396	C14	Otolith	1696	28	Marine20	100% marine	-126	29	1350	1050	95449974	1200	1350		Milheira, Rafael G., Kita D Macario, Ingrid S Chanca, and Eduardo Q Alves. 2017. ‘Archaeological Earthen Mound Complex in Patos Lagoon, Southern Brazil: Chronological Model and Freshwater Influence’. Radiocarbon 59 (1): 195–214. https://doi.org/10.1017/RDC.2017.5.
RS-PSG-07	RS	South	Pampa	-52234708	-31779538					Cerritos			LACUFF-13052	C14	Otolith	2340	150	Marine20	100% marine	-126	29	2350	1550	95449974	1950			Milheira, Rafael G., Kita D Macario, Ingrid S Chanca, and Eduardo Q Alves. 2017. ‘Archaeological Earthen Mound Complex in Patos Lagoon, Southern Brazil: Chronological Model and Freshwater Influence’. Radiocarbon 59 (1): 195–214. https://doi.org/10.1017/RDC.2017.5.
RS-PSG-07	RS	South	Pampa	-52234708	-31779538					Cerritos			LACUFF-140393	C14	Otolith	1214	22	Marine20	100% marine	-126	29	900	600	95449974	700			Milheira, Rafael G., Kita D Macario, Ingrid S Chanca, and Eduardo Q Alves. 2017. ‘Archaeological Earthen Mound Complex in Patos Lagoon, Southern Brazil: Chronological Model and Freshwater Influence’. Radiocarbon 59 (1): 195–214. https://doi.org/10.1017/RDC.2017.5.
RS-PSG-07	RS	South	Pampa	-52234708	-31779538					Cerritos			LACUFF-140395	C14	Otolith	1756	28	Marine20	100% marine	-126	29	1450	1100	95449974	1300			Milheira, Rafael G., Kita D Macario, Ingrid S Chanca, and Eduardo Q Alves. 2017. ‘Archaeological Earthen Mound Complex in Patos Lagoon, Southern Brazil: Chronological Model and Freshwater Influence’. Radiocarbon 59 (1): 195–214. https://doi.org/10.1017/RDC.2017.5.
RS-PSG-07	RS	South	Pampa	-52234708	-31779538					Cerritos			BETA_389013	C14	Otolith	1670	30	Marine20	100% marine	-126	29	1350	1000	95449974	1200			Milheira, Rafael G., Kita D Macario, Ingrid S Chanca, and Eduardo Q Alves. 2017. ‘Archaeological Earthen Mound Complex in Patos Lagoon, Southern Brazil: Chronological Model and Freshwater Influence’. Radiocarbon 59 (1): 195–214. https://doi.org/10.1017/RDC.2017.5.
RS-PSG-07	RS	South	Pampa	-52234708	-31779538					Cerritos			BETA-415598	C14	Fauna	1720	30	SHCal20	100% atmospheric	0	0	1700	1500	95449974	1600		Dog bone	Milheira, Rafael G., Kita D Macario, Ingrid S Chanca, and Eduardo Q Alves. 2017. ‘Archaeological Earthen Mound Complex in Patos Lagoon, Southern Brazil: Chronological Model and Freshwater Influence’. Radiocarbon 59 (1): 195–214. https://doi.org/10.1017/RDC.2017.5.
RS-PSG-07	RS	South	Pampa	-52234708	-31779538					Cerritos			LACUFF-140394	C14	Charcoal	1660	190	SHCal20	100% atmospheric	0	0	2000	1100	95449974	1550			Milheira, Rafael G., Kita D Macario, Ingrid S Chanca, and Eduardo Q Alves. 2017. ‘Archaeological Earthen Mound Complex in Patos Lagoon, Southern Brazil: Chronological Model and Freshwater Influence’. Radiocarbon 59 (1): 195–214. https://doi.org/10.1017/RDC.2017.5.
RS-PSG-07	RS	South	Pampa	-52234708	-31779538					Cerritos			BETA_389014	C14	Charcoal	1630	30	SHCal20	100% atmospheric	0	0	1550	1350	95449974	1500			Milheira, Rafael G., Kita D Macario, Ingrid S Chanca, and Eduardo Q Alves. 2017. ‘Archaeological Earthen Mound Complex in Patos Lagoon, Southern Brazil: Chronological Model and Freshwater Influence’. Radiocarbon 59 (1): 195–214. https://doi.org/10.1017/RDC.2017.5.
RS-RG-21	RS	South	Pampa	-52476115	-32103422	literature	open-air	landscape engineering	mound	Cerritos			SI_1006	C14	Assuming terrestrial material	2435	85	SHCal20	100% atmospheric	0	0	2750	2150	95.4	2450	2450				Naue, Guilherme. 1973. 'Dados Sobre o Estudo Dos Cerritos Na Área Meridional Da Lagoa Dos Patos, Rio Grande, Rio Grande Do Sul.' Revista Veritas 71 (3): 246–69.
RS-RG-48	RS	South	Pampa	-52268983	-31825365	estimated	open-air	landscape engineering	mound	Cerritos		Nivel 4 (80-100cm); Setor 3A	SI_1007	C14	Assuming terrestrial material	1355	45	SHCal20	100% atmospheric	0	0	1350	1100	95.4	1250	1250				Schorr, Maria Helena Abrahão. 1975. “Abastecimento Indígena Na área Alagadiça Lacustre de Rio Grande, Rio Grande Do Sul, Brasil.” Associação Santanense Pró Ensino Superior (Cadernos 1)
RS-RG-49	RS	South	Pampa	-52428050	-32575655	literature	open-air	landscape engineering	mound	Cerritos		Nivel 4 (40-60cm)	SI_1008	C14	Assuming terrestrial material	2020	50	SHCal20	100% atmospheric	0	0	2100	1750	95.4	1950	1950				Naue, Guilherme. 1973. 'Dados Sobre o Estudo Dos Cerritos Na Área Meridional Da Lagoa Dos Patos, Rio Grande, Rio Grande Do Sul.' Revista Veritas 71 (3): 246–69.	Schorr, Maria Helena Abrahão. 1975. “Abastecimento Indígena Na área Alagadiça Lacustre de Rio Grande, Rio Grande Do Sul, Brasil.” Associação Santanense Pró Ensino Superior (Cadernos 1)
RS-RG-C1	RS	South	Pampa	-52228631	-31904531	estimated	open-air	landscape engineering	mound	Cerritos		Nivel 5 (40-50cm)	SI_1192	C14	Assuming terrestrial material	1080	90	SHCal20	100% atmospheric	0	0	1200	700	95.4	950	950				Schorr, Maria Helena Abrahão. 1975. “Abastecimento Indígena Na área Alagadiça Lacustre de Rio Grande, Rio Grande Do Sul, Brasil.” Associação Santanense Pró Ensino Superior (Cadernos 1)
RS-RG-C5-II	RS	South	Pampa	-52238249	-31893163	estimated	open-air	landscape engineering	mound	Cerritos		Corte I	SI_1191	C14	Assuming terrestrial material	200	80	SHCal20	100% atmospheric	0	0	450	out of range	95.4	200	200				Schorr, Maria Helena Abrahão. 1975. “Abastecimento Indígena Na área Alagadiça Lacustre de Rio Grande, Rio Grande Do Sul, Brasil.” Associação Santanense Pró Ensino Superior (Cadernos 1)
Sambaqui Bupeva II	SC	South	Coastal_Marine	-48601254	-26447283	literature	open-air	shellmound	mound	Sambaqui			Kia_22262	C14	Fauna	2325	25	SHCal20	100% atmospheric	0	0	2350	2100	95.4	2200	2200	Marine mammal	Bandeira, Dione Rocha. 2004. “Ceramistas Pré-Coloniais Da Baía Da Babitonga - Arqueologia E Etnicidade.” Doctor in History, Universidade Estadual de Campinas.
Sambaqui Cubatao I	SC	South	Coastal_Marine	-48772061	-26222297	literature	open-air	shellmound	mound	Sambaqui		Grid N05E01	Beta_259823	C14	Marine shell	2560	40	Marine20	100% marine	-126	29	2400	2000	95449974	2200	2300	Anomalocardia flexuosa	Figuti, Levy. 2009. “Construindo O Sambaqui: A Ocupação E Os Processos de Construção de Sitio Na Bacia Do Canal Do Palmital, Santa Catarina.” FAPESP.		Fossile, Thiago, Jessica Ferreira, Dione Rocha Bandeira, Levy Figuti, Sérgio Dias‐da‐Silva, Niklas Hausmann, Harry K. Robson, David Orton, and André Carlo Colonese. 2019. ‘Pre‐Columbian Fisheries Catch Reconstruction for a Subtropical Estuary in South America’. Fish and Fisheries 20 (6): 1124–37. https://doi.org/10.1111/faf.12401.
Sambaqui Cubatao I	SC	South	Coastal_Marine	-48772061	-26222297	literature	open-air	shellmound	mound	Sambaqui		Grid N17E02	Beta_259824	C14	Marine shell	2660	40	Marine20	100% marine	-126	29	2550	2100	95449974	2350		Anomalocardia flexuosa	Figuti, Levy. 2009. “Construindo O Sambaqui: A Ocupação E Os Processos de Construção de Sitio Na Bacia Do Canal Do Palmital, Santa Catarina.” FAPESP.		Fossile, Thiago, Jessica Ferreira, Dione Rocha Bandeira, Levy Figuti, Sérgio Dias‐da‐Silva, Niklas Hausmann, Harry K. Robson, David Orton, and André Carlo Colonese. 2019. ‘Pre‐Columbian Fisheries Catch Reconstruction for a Subtropical Estuary in South America’. Fish and Fisheries 20 (6): 1124–37. https://doi.org/10.1111/faf.12401.
Sambaqui Cubatao I	SC	South	Coastal_Marine	-48772061	-26222297	literature	open-air	shellmound	mound	Sambaqui		Burial 1a	Beta_268518	C14	Human bone collagen	2430	40	Marine20-SHCal20	52 ± 9% marine	-126	29	2350	2050	95449974	2200			Figuti, Levy. 2009. “Construindo O Sambaqui: A Ocupação E Os Processos de Construção de Sitio Na Bacia Do Canal Do Palmital, Santa Catarina.” FAPESP.		Fossile, Thiago, Jessica Ferreira, Dione Rocha Bandeira, Levy Figuti, Sérgio Dias‐da‐Silva, Niklas Hausmann, Harry K. Robson, David Orton, and André Carlo Colonese. 2019. ‘Pre‐Columbian Fisheries Catch Reconstruction for a Subtropical Estuary in South America’. Fish and Fisheries 20 (6): 1124–37. https://doi.org/10.1111/faf.12401.
Sambaqui Cubatao I	SC	South	Coastal_Marine	-48772061	-26222297	literature	open-air	shellmound	mound	Sambaqui		Burial 11	Beta_268523	C14	Human bone collagen	2460	40	Marine20-SHCal20	52 ± 9% marine	-126	29	2350	2100	95449974	2250			Figuti, Levy. 2009. “Construindo O Sambaqui: A Ocupação E Os Processos de Construção de Sitio Na Bacia Do Canal Do Palmital, Santa Catarina.” FAPESP.		Fossile, Thiago, Jessica Ferreira, Dione Rocha Bandeira, Levy Figuti, Sérgio Dias‐da‐Silva, Niklas Hausmann, Harry K. Robson, David Orton, and André Carlo Colonese. 2019. ‘Pre‐Columbian Fisheries Catch Reconstruction for a Subtropical Estuary in South America’. Fish and Fisheries 20 (6): 1124–37. https://doi.org/10.1111/faf.12401.
Sambaqui Cubatao I	SC	South	Coastal_Marine	-48772061	-26222297	literature	open-air	shellmound	mound	Sambaqui		Burial 14	Beta_268525	C14	Human bone collagen	2460	40	Marine20-SHCal20	52 ± 9% marine	-126	29	2350	2100	95449974	2250			Figuti, Levy. 2009. “Construindo O Sambaqui: A Ocupação E Os Processos de Construção de Sitio Na Bacia Do Canal Do Palmital, Santa Catarina.” FAPESP.		Fossile, Thiago, Jessica Ferreira, Dione Rocha Bandeira, Levy Figuti, Sérgio Dias‐da‐Silva, Niklas Hausmann, Harry K. Robson, David Orton, and André Carlo Colonese. 2019. ‘Pre‐Columbian Fisheries Catch Reconstruction for a Subtropical Estuary in South America’. Fish and Fisheries 20 (6): 1124–37. https://doi.org/10.1111/faf.12401.
Sambaqui Cubatao I	SC	South	Coastal_Marine	-48772061	-26222297	literature	open-air	shellmound	mound	Sambaqui		Burial 1b	Ly_ 4524	C14	Human bone collagen	2460	30	Marine20-SHCal20	52 ± 9% marine	-126	29	2350	2100	95449974	2250			Figuti, Levy. 2009. “Construindo O Sambaqui: A Ocupação E Os Processos de Construção de Sitio Na Bacia Do Canal Do Palmital, Santa Catarina.” FAPESP.		Fossile, Thiago, Jessica Ferreira, Dione Rocha Bandeira, Levy Figuti, Sérgio Dias‐da‐Silva, Niklas Hausmann, Harry K. Robson, David Orton, and André Carlo Colonese. 2019. ‘Pre‐Columbian Fisheries Catch Reconstruction for a Subtropical Estuary in South America’. Fish and Fisheries 20 (6): 1124–37. https://doi.org/10.1111/faf.12401.
Sambaqui Cubatao I	SC	South	Coastal_Marine	-48772061	-26222297	literature	open-air	shellmound	mound	Sambaqui		Burial 6	Ly_4527	C14	Human bone collagen	2495	30	Marine20-SHCal20	52 ± 9% marine	-126	29	2400	2100	95449974	2250			Figuti, Levy. 2009. “Construindo O Sambaqui: A Ocupação E Os Processos de Construção de Sitio Na Bacia Do Canal Do Palmital, Santa Catarina.” FAPESP.		Fossile, Thiago, Jessica Ferreira, Dione Rocha Bandeira, Levy Figuti, Sérgio Dias‐da‐Silva, Niklas Hausmann, Harry K. Robson, David Orton, and André Carlo Colonese. 2019. ‘Pre‐Columbian Fisheries Catch Reconstruction for a Subtropical Estuary in South America’. Fish and Fisheries 20 (6): 1124–37. https://doi.org/10.1111/faf.12401.
Sambaqui Cubatao I	SC	South	Coastal_Marine	-48772061	-26222297	literature	open-air	shellmound	mound	Sambaqui		Burial 12	Beta_268524	C14	Human bone collagen	2510	40	Marine20-SHCal20	52 ± 9% marine	-126	29	2450	2100	95449974	2300			Figuti, Levy. 2009. “Construindo O Sambaqui: A Ocupação E Os Processos de Construção de Sitio Na Bacia Do Canal Do Palmital, Santa Catarina.” FAPESP.		Fossile, Thiago, Jessica Ferreira, Dione Rocha Bandeira, Levy Figuti, Sérgio Dias‐da‐Silva, Niklas Hausmann, Harry K. Robson, David Orton, and André Carlo Colonese. 2019. ‘Pre‐Columbian Fisheries Catch Reconstruction for a Subtropical Estuary in South America’. Fish and Fisheries 20 (6): 1124–37. https://doi.org/10.1111/faf.12401.
Sambaqui Cubatao I	SC	South	Coastal_Marine	-48772061	-26222297	literature	open-air	shellmound	mound	Sambaqui		Burial 4	Beta_259519	C14	Human bone collagen	2520	40	Marine20-SHCal20	52 ± 9% marine	-126	29	2450	2100	95449974	2300			Figuti, Levy. 2009. “Construindo O Sambaqui: A Ocupação E Os Processos de Construção de Sitio Na Bacia Do Canal Do Palmital, Santa Catarina.” FAPESP.		Fossile, Thiago, Jessica Ferreira, Dione Rocha Bandeira, Levy Figuti, Sérgio Dias‐da‐Silva, Niklas Hausmann, Harry K. Robson, David Orton, and André Carlo Colonese. 2019. ‘Pre‐Columbian Fisheries Catch Reconstruction for a Subtropical Estuary in South America’. Fish and Fisheries 20 (6): 1124–37. https://doi.org/10.1111/faf.12401.
Sambaqui Cubatao I	SC	South	Coastal_Marine	-48772061	-26222297	literature	open-air	shellmound	mound	Sambaqui		Burial 7	Ly_4528	C14	Human bone collagen	2520	40	Marine20-SHCal20	52 ± 9% marine	-126	29	2500	2100	95449974	2300			Figuti, Levy. 2009. “Construindo O Sambaqui: A Ocupação E Os Processos de Construção de Sitio Na Bacia Do Canal Do Palmital, Santa Catarina.” FAPESP.		Fossile, Thiago, Jessica Ferreira, Dione Rocha Bandeira, Levy Figuti, Sérgio Dias‐da‐Silva, Niklas Hausmann, Harry K. Robson, David Orton, and André Carlo Colonese. 2019. ‘Pre‐Columbian Fisheries Catch Reconstruction for a Subtropical Estuary in South America’. Fish and Fisheries 20 (6): 1124–37. https://doi.org/10.1111/faf.12401.
Sambaqui Cubatao I	SC	South	Coastal_Marine	-48772061	-26222297	literature	open-air	shellmound	mound	Sambaqui		Burial 5	Ly_4526	C14	Human bone collagen	2620	30	Marine20-SHCal20	52 ± 9% marine	-126	29	2700	2300	95449974	2450			Figuti, Levy. 2009. “Construindo O Sambaqui: A Ocupação E Os Processos de Construção de Sitio Na Bacia Do Canal Do Palmital, Santa Catarina.” FAPESP.		Fossile, Thiago, Jessica Ferreira, Dione Rocha Bandeira, Levy Figuti, Sérgio Dias‐da‐Silva, Niklas Hausmann, Harry K. Robson, David Orton, and André Carlo Colonese. 2019. ‘Pre‐Columbian Fisheries Catch Reconstruction for a Subtropical Estuary in South America’. Fish and Fisheries 20 (6): 1124–37. https://doi.org/10.1111/faf.12401.
Sambaqui Cubatao I	SC	South	Coastal_Marine	-48772061	-26222297	literature	open-air	shellmound	mound	Sambaqui		Burial 9	Beta_259821	C14	Human bone collagen	2630	40	Marine20-SHCal20	52 ± 9% marine	-126	29	2700	2300	95449974	2450			Figuti, Levy. 2009. “Construindo O Sambaqui: A Ocupação E Os Processos de Construção de Sitio Na Bacia Do Canal Do Palmital, Santa Catarina.” FAPESP.		Fossile, Thiago, Jessica Ferreira, Dione Rocha Bandeira, Levy Figuti, Sérgio Dias‐da‐Silva, Niklas Hausmann, Harry K. Robson, David Orton, and André Carlo Colonese. 2019. ‘Pre‐Columbian Fisheries Catch Reconstruction for a Subtropical Estuary in South America’. Fish and Fisheries 20 (6): 1124–37. https://doi.org/10.1111/faf.12401.
Sambaqui Cubatao I	SC	South	Coastal_Marine	-48772061	-26222297	literature	open-air	shellmound	mound	Sambaqui		Burial 8	Beta_259820	C14	Human bone collagen	2670	40	Marine20-SHCal20	52 ± 9% marine	-126	29	2700	2350	95449974	2500			Figuti, Levy. 2009. “Construindo O Sambaqui: A Ocupação E Os Processos de Construção de Sitio Na Bacia Do Canal Do Palmital, Santa Catarina.” FAPESP.		Fossile, Thiago, Jessica Ferreira, Dione Rocha Bandeira, Levy Figuti, Sérgio Dias‐da‐Silva, Niklas Hausmann, Harry K. Robson, David Orton, and André Carlo Colonese. 2019. ‘Pre‐Columbian Fisheries Catch Reconstruction for a Subtropical Estuary in South America’. Fish and Fisheries 20 (6): 1124–37. https://doi.org/10.1111/faf.12401.
Sambaqui Cubatao I	SC	South	Coastal_Marine	-48772061	-26222297	literature	open-air	shellmound	mound	Sambaqui		Grid N09W12	Beta_268526	C14	Charcoal	2250	40	SHCal20	100% atmospheric	0	0	2350	2100	95449974	2250			Figuti, Levy. 2009. “Construindo O Sambaqui: A Ocupação E Os Processos de Construção de Sitio Na Bacia Do Canal Do Palmital, Santa Catarina.” FAPESP.		Fossile, Thiago, Jessica Ferreira, Dione Rocha Bandeira, Levy Figuti, Sérgio Dias‐da‐Silva, Niklas Hausmann, Harry K. Robson, David Orton, and André Carlo Colonese. 2019. ‘Pre‐Columbian Fisheries Catch Reconstruction for a Subtropical Estuary in South America’. Fish and Fisheries 20 (6): 1124–37. https://doi.org/10.1111/faf.12401.
Sambaqui Cubatao I	SC	South	Coastal_Marine	-48772061	-26222297	literature	open-air	shellmound	mound	Sambaqui		base sul	Ly_4523	C14	Charcoal	2525	30	SHCal20	100% atmospheric	0	0	2750	2350	95449973	2600			Figuti, Levy. 2009. “Construindo O Sambaqui: A Ocupação E Os Processos de Construção de Sitio Na Bacia Do Canal Do Palmital, Santa Catarina.” FAPESP.		Fossile, Thiago, Jessica Ferreira, Dione Rocha Bandeira, Levy Figuti, Sérgio Dias‐da‐Silva, Niklas Hausmann, Harry K. Robson, David Orton, and André Carlo Colonese. 2019. ‘Pre‐Columbian Fisheries Catch Reconstruction for a Subtropical Estuary in South America’. Fish and Fisheries 20 (6): 1124–37. https://doi.org/10.1111/faf.12401.
Sambaqui do Dorva (RS-LII-43)	RS	South	Coastal_Marine	-49879148	-29424919	literature	open-air	shellmound	mound	Sambaqui		base, camada cinza	Beta_244550	C14	Assuming terrestrial material	1110	40	SHCal20	100% atmospheric	0	0	1100	900	95.4	950	950		Wagner, Gustavo. 2009. 'Sambaquis da barreira de Itapeva, uma perspectiva geoarqueologica.' PhD thesis Rio Grande do Sul: Pontificia Universidade Catolica do Rio Grande do Sul.
Sambaqui do Recreio (RS-LIII-18)	RS	South	Coastal_Marine	-49786202	-29411596	literature	open-air	shellmound	mound	Sambaqui		Topo	Beta_232731	C14_AMS	Seed	3350	50	SHCal20	100% atmospheric	0	0	3700	3400	95449974	3550	3675	Palmaceas	Wagner, Gustavo. 2009. 'Sambaquis da barreira de Itapeva, uma perspectiva geoarqueologica.' PhD thesis Rio Grande do Sul: Pontificia Universidade Catolica do Rio Grande do Sul.
Sambaqui do Recreio (RS-LIII-18)	RS	South	Coastal_Marine	-49786202	-29411596	literature	open-air	shellmound	mound	Sambaqui		camda 4; level 165-170cm	Beta_283771	C14	Assuming terrestrial material	3540	50	SHCal20	100% atmospheric	0	0	4000	3600	95449973	3800			Hilbert, Lautaro Maximilian. 2011. ‘Análise ictioarqueológica dos sítios: sambaqui do Recreio, Itapeva e Dorva, municípios de Torres e Três Cachoeiras, Rio Grande do Sul, Brasil’. Master Thesis, Universidade Católica do Rio Grande do Sul.
Sambaqui Enseada I	SC	South	Coastal_Marine	-48499792	-26233908	literature	open-air	shellmound; pottery	mound	Taquara/Itarare	ceramic_Taquara/Itarare	unknown	Beta	C14	Human bone collagen	1390	40	Marine20-SHCal20	52 ± 9% marine	-126	29	1200	900	95.4	1050	1050		De Masi, Marco Aurélio Nadal. 2009. ‘Aplicações de Isótopos Estáveis de 18/16O, 13/12C e 15/14N Em Estudos de Sazonalidade, Mobilidade e Dieta de Populações Pré-Históricas No Sul Do Brasil’. Revista de Arqueologia 22 (2): 55–76.		Gilson, Simon-Pierre, and Andrea Lessa. 2020. ‘Ocupação Tardia Do Litoral Norte e Central Catarinense Por Grupos Pescadores-Caçadores-Coletores: Uma Revisão Crítica Do Contexto Cronológico Dos Sítios Rasos Com Presença de Cerâmica’. Revista de Arqueologia 32 (2): 55–77. https://doi.org/10.24885/sab.v33i1.702.
Sambaqui Enseada I	SC	South	Coastal_Marine	-48499792	-26233908	literature	open-air	shellmound	mound	Sambaqui		burial 18	Beta	C14	Human bone collagen	3920	40	Marine20-SHCal20	52 ± 9% marine	-126	29	4250	3900	95.4	4050	4050		De Masi, Marco Aurélio Nadal. 2009. ‘Aplicações de Isótopos Estáveis de 18/16O, 13/12C e 15/14N Em Estudos de Sazonalidade, Mobilidade e Dieta de Populações Pré-Históricas No Sul Do Brasil’. Revista de Arqueologia 22 (2): 55–76.		Fossile, Thiago, Jessica Ferreira, Dione Rocha Bandeira, Levy Figuti, Sérgio Dias‐da‐Silva, Niklas Hausmann, Harry K. Robson, David Orton, and André Carlo Colonese. 2019. ‘Pre‐Columbian Fisheries Catch Reconstruction for a Subtropical Estuary in South America’. Fish and Fisheries 20 (6): 1124–37. https://doi.org/10.1111/faf.12401.
Sambaqui Espinheiros II	SC	South	Coastal_Marine	-48792779	-26283980	literature	open-air	shellmound	mound	Sambaqui		fogueira 1	Gif_9415	C14	Charcoal	1160	45	SHCal20	100% atmospheric	0	0	1200	900	95449974	1000	1150		Afonso, Marisa C, and Paulo DeBlasis. 1994. 'Aspectos Da Formação De Um Grande Sambaqui: Alguns Indicadores Em Espinheiros II, Joinville'. Revista do Museu de Arqueologia e Etnologia 4: 21‑30.	Oliveira, Mário Sérgio Celski. 2000. “Os Sambaquis Da Planície Costeira de Joinville, Litoral Norte de Santa Catarina: Geologia, Paleogeografia E Conservação in Situ.” Edited by Norberto Olmiro Horn-Filho. Master in Geography, Universidade Federal de Santa Catarina (UFSC).	Fossile, Thiago, Jessica Ferreira, Dione Rocha Bandeira, Levy Figuti, Sérgio Dias‐da‐Silva, Niklas Hausmann, Harry K. Robson, David Orton, and André Carlo Colonese. 2019. ‘Pre‐Columbian Fisheries Catch Reconstruction for a Subtropical Estuary in South America’. Fish and Fisheries 20 (6): 1124–37. https://doi.org/10.1111/faf.12401.
Sambaqui Espinheiros II	SC	South	Coastal_Marine	-48792779	-26283980	literature	open-air	shellmound	mound	Sambaqui		fogueira 2		C14	Charcoal	1270	60	SHCal20	100% atmospheric	0	0	1300	950	95449974	1150			Afonso, Marisa C, and Paulo DeBlasis. 1994. 'Aspectos Da Formação De Um Grande Sambaqui: Alguns Indicadores Em Espinheiros II, Joinville'. Revista do Museu de Arqueologia e Etnologia 4: 21‑30.		Fossile, Thiago, Jessica Ferreira, Dione Rocha Bandeira, Levy Figuti, Sérgio Dias‐da‐Silva, Niklas Hausmann, Harry K. Robson, David Orton, and André Carlo Colonese. 2019. ‘Pre‐Columbian Fisheries Catch Reconstruction for a Subtropical Estuary in South America’. Fish and Fisheries 20 (6): 1124–37. https://doi.org/10.1111/faf.12401.
Sambaqui Espinheiros II	SC	South	Coastal_Marine	-48792779	-26283980	literature	open-air	shellmound	mound	Sambaqui		Sondagem 8	Gif_9416	C14	Charcoal	2970	60	SHCal20	100% atmospheric	0	0	3350	2850	95449974	3100			Afonso, Marisa C, and Paulo DeBlasis. 1994. 'Aspectos Da Formação De Um Grande Sambaqui: Alguns Indicadores Em Espinheiros II, Joinville'. Revista do Museu de Arqueologia e Etnologia 4: 21‑30.	Oliveira, Mário Sérgio Celski. 2000. “Os Sambaquis Da Planície Costeira de Joinville, Litoral Norte de Santa Catarina: Geologia, Paleogeografia E Conservação in Situ.” Edited by Norberto Olmiro Horn-Filho. Master in Geography, Universidade Federal de Santa Catarina (UFSC).	Fossile, Thiago, Jessica Ferreira, Dione Rocha Bandeira, Levy Figuti, Sérgio Dias‐da‐Silva, Niklas Hausmann, Harry K. Robson, David Orton, and André Carlo Colonese. 2019. ‘Pre‐Columbian Fisheries Catch Reconstruction for a Subtropical Estuary in South America’. Fish and Fisheries 20 (6): 1124–37. https://doi.org/10.1111/faf.12401.
Sambaqui Forte Marechal Luz	SC	South	Coastal_Marine	-48532275	-26165486	literature	open-air	shellmound; pottery	mound	Taquara/Itarare		Occupation Zone V; immdiately before introduction of pottery	M_1203	C14	Charcoal	620	100	SHCal20	100% atmospheric	0	0	750	300	95449974	600	600		Crane, H. R., and James B. Griffin. 1964. ‘University of Michigan Radiocarbon Dates IX’. Radiocarbon 6: 1–24.
Sambaqui Forte Marechal Luz	SC	South	Coastal_Marine	-48532275	-26165486	literature	open-air	shellmound; pottery	mound	Taquara/Itarare		Stratum A; Test Pit N°1; 10-30 depth; last occupation of site (Zone VIII)	M_1200	C14	Charcoal	640	100	SHCal20	100% atmospheric	0	0	750	450	95449974	600			Crane, H. R., and James B. Griffin. 1964. ‘University of Michigan Radiocarbon Dates IX’. Radiocarbon 6: 1–24.
Sambaqui Forte Marechal Luz	SC	South	Coastal_Marine	-48532275	-26165486	literature	open-air	shellmound; pottery	mound	Taquara/Itarare		burial N°5; Occupation Zone VI; Stratum 4B; fisrt occurence of pottery	M_1202	C14	Charcoal	880	100	SHCal20	100% atmospheric	0	0	1000	550	95449973	750			Crane, H. R., and James B. Griffin. 1965. ‘University of Michigan Radiocarbon Dates X’. Radiocarbon 7: 123–52.
Sambaqui Forte Marechal Luz	SC	South	Coastal_Marine	-48532275	-26165486	literature	open-air	shellmound	mound	Sambaqui		Statum 10. End of Occupation Zone II	M_1207	C14	Sea mammal bone	2060	120	Marine20	100% marine	-126	29	1950	1300	95449974	1600	1300		Crane, H. R., and James B. Griffin. 1964. ‘University of Michigan Radiocarbon Dates IX’. Radiocarbon 6: 1–24.
Sambaqui Forte Marechal Luz	SC	South	Coastal_Marine	-48532275	-26165486	literature	open-air	shellmound	mound	Sambaqui		Zone Ocupação I		C14	Sea mammal bone	4290	130	Marine20	100% marine	-126	29	4800	4000	95449974	4400			Bryan, Alan L. 1977. ‘Resumo Da Arqueologia Do Sambaqui de Forte Marechal Luz’. Arquivos Do Museu de História Natural, Universidade Federal de Minas Gerais, II: 9–30.	Bryan, Alan L. 1993. ‘The Sambaqui of Forte Marechal Luz, State of Santa Catarina, Brazil’. In Brazilian Studies, edited by Alan L. Bryan and Ruth Gruhn, 1–114. Oregon State University: Center for Study of the First Americans.
Sambaqui Forte Marechal Luz	SC	South	Coastal_Marine	-48532275	-26165486	literature	open-air	shellmound	mound	Sambaqui		Burial H22		C14	Human bone collagen	1550	40	Marine20-SHCal20	52 ± 9% marine	-126	29	1350	1050	95449974	1250			Wesolowski, Verônica, Sheila Maria Ferraz Mendonça de Souza, Karl J. Reinhard, and Gregório Ceccantini. 2010. ‘Evaluating Microfossil Content of Dental Calculus from Brazilian Sambaquis’. Journal of Archaeological Science37 (6): 1326–38. https://doi.org/10.1016/j.jas.2009.12.037.
Sambaqui Forte Marechal Luz	SC	South	Coastal_Marine	-48532275	-26165486	literature	open-air	shellmound	mound	Sambaqui		Stratum 5b; Occupation Zone V	M_1205	C14	Charcoal	850	100	SHCal20	100% atmospheric	0	0	950	550	95449974	750			Crane, H. R., and James B. Griffin. 1964. ‘University of Michigan Radiocarbon Dates IX’. Radiocarbon 6: 1–24.
Sambaqui Forte Marechal Luz	SC	South	Coastal_Marine	-48532275	-26165486	literature	open-air	shellmound	mound	Sambaqui		Stratum 6a; Occupation Zone IV	M_1204	C14	Seed	1100	100	SHCal20	100% atmospheric	0	0	1300	700	95449973	950			Crane, H. R., and James B. Griffin. 1964. ‘University of Michigan Radiocarbon Dates IX’. Radiocarbon 6: 1–24.
Sambaqui Forte Marechal Luz	SC	South	Coastal_Marine	-48532275	-26165486	literature	open-air	shellmound	mound	Sambaqui		Stratum 7; Occupation Zone IV	M_1206	C14	Charcoal	1440	110	SHCal20	100% atmospheric	0	0	1550	1050	95449974	1300			Crane, H. R., and James B. Griffin. 1964. ‘University of Michigan Radiocarbon Dates IX’. Radiocarbon 6: 1–24.
Sambaqui Forte Marechal Luz	SC	South	Coastal_Marine	-48532275	-26165486	literature	open-air	shellmound	mound	Sambaqui		Stratum 21 (lowest shell stratum; just above Occupation Zone I) Dates beginning of occupation Zone II	M_1208	C14	Charcoal	3660	130	SHCal20	100% atmospheric	0	0	4400	3550	95449973	3950			Crane, H. R., and James B. Griffin. 1964. ‘University of Michigan Radiocarbon Dates IX’. Radiocarbon 6: 1–24.
Sambaqui Ilha dos Espinheiros II	SC	South	Coastal_Marine	-48778949	-26291538	literature	open-air	shellmound	mound	Sambaqui			Gif_6166	C14	Charcoal	1170	200	SHCal20	100% atmospheric	0	0	1450	650	95449974	1050	2975				Fossile, Thiago, Jessica Ferreira, Dione Rocha Bandeira, Levy Figuti, Sérgio Dias‐da‐Silva, Niklas Hausmann, Harry K. Robson, David Orton, and André Carlo Colonese. 2019. ‘Pre‐Columbian Fisheries Catch Reconstruction for a Subtropical Estuary in South America’. Fish and Fisheries 20 (6): 1124–37. https://doi.org/10.1111/faf.12401.
Sambaqui Ilha dos Espinheiros II	SC	South	Coastal_Marine	-48778949	-26291538	literature	open-air	shellmound	mound	Sambaqui			Gif_6167	C14	Charcoal	2730	80	SHCal20	100% atmospheric	0	0	3100	2500	95449974	2800					Fossile, Thiago, Jessica Ferreira, Dione Rocha Bandeira, Levy Figuti, Sérgio Dias‐da‐Silva, Niklas Hausmann, Harry K. Robson, David Orton, and André Carlo Colonese. 2019. ‘Pre‐Columbian Fisheries Catch Reconstruction for a Subtropical Estuary in South America’. Fish and Fisheries 20 (6): 1124–37. https://doi.org/10.1111/faf.12401.
Sambaqui Ilha dos Espinheiros II	SC	South	Coastal_Marine	-48778949	-26291538	literature	open-air	shellmound	mound	Sambaqui			ST_8413	C14	Charcoal	3000	95	SHCal20	100% atmospheric	0	0	3400	2850	95449974	3150					Fossile, Thiago, Jessica Ferreira, Dione Rocha Bandeira, Levy Figuti, Sérgio Dias‐da‐Silva, Niklas Hausmann, Harry K. Robson, David Orton, and André Carlo Colonese. 2019. ‘Pre‐Columbian Fisheries Catch Reconstruction for a Subtropical Estuary in South America’. Fish and Fisheries 20 (6): 1124–37. https://doi.org/10.1111/faf.12401.
Sambaqui Ilha dos Espinheiros II	SC	South	Coastal_Marine	-48778949	-26291538	literature	open-air	shellmound	mound	Sambaqui			ST_8414	C14	Charcoal	3015	130	SHCal20	100% atmospheric	0	0	3450	2750	95449974	3150					Fossile, Thiago, Jessica Ferreira, Dione Rocha Bandeira, Levy Figuti, Sérgio Dias‐da‐Silva, Niklas Hausmann, Harry K. Robson, David Orton, and André Carlo Colonese. 2019. ‘Pre‐Columbian Fisheries Catch Reconstruction for a Subtropical Estuary in South America’. Fish and Fisheries 20 (6): 1124–37. https://doi.org/10.1111/faf.12401.
Sambaqui Itapeva (RS-LN-201)	RS	South	Coastal_Marine	-49759737	-29384144	literature	open-air	shellmound	mound	Sambaqui		base	Beta_248226	C14_AMS	Assuming terrestrial material	3130	40	SHCal20	100% atmospheric	0	0	3400	3150	95.4	3300	3300		Wagner, Gustavo. 2009. 'Sambaquis da barreira de Itapeva, uma perspectiva geoarqueologica.' PhD thesis Rio Grande do Sul: Pontificia Universidade Catolica do Rio Grande do Sul.
Sambaqui Lagoa dos Freitas	SC	South	Coastal_Marine	-49219856	-28807046			shellmound	mound	Sambaqui		S1; P3; C2	Beta_403222	C14	Charcoal	1460	30	SHCal20	100% atmospheric	0	0	1400	1250	95449974	1300	850		Pavei, Diego Dias. 2019. “Arqueofauna de vertebrados do holoceno final na planície costeira do extremo sul catarinense: o caso do Sítio Sambaqui Lagoa dos Freitas.” Edited by Caroline Borges and Rafael Guedes Milheira. Antropologia, Universidade Federal de Pelotas. http://repositorio.ufpel.edu.br:8080/handle/prefix/5531.
Sambaqui Lagoa dos Freitas	SC	South	Coastal_Marine	-49219856	-28807046			shellmound	mound	Sambaqui		T3; P6; C2	Beta_426824	C14	Charcoal	1430	30	SHCal20	100% atmospheric	0	0	1400	1150	95449974	1300			Pavei, Diego Dias. 2019. “Arqueofauna de vertebrados do holoceno final na planície costeira do extremo sul catarinense: o caso do Sítio Sambaqui Lagoa dos Freitas.” Edited by Caroline Borges and Rafael Guedes Milheira. Antropologia, Universidade Federal de Pelotas. http://repositorio.ufpel.edu.br:8080/handle/prefix/5531.
Sambaqui Lagoa dos Freitas	SC	South	Coastal_Marine	-49219856	-28807046			shellmound	mound	Tradicao_Tupiguarani		T1; P1; C1	Beta_403220	C14	Charcoal	390	30	SHCal20	100% atmospheric	0	0	500	300	95449973	400	400		Pavei, Diego Dias. 2019. “Arqueofauna de vertebrados do holoceno final na planície costeira do extremo sul catarinense: o caso do Sítio Sambaqui Lagoa dos Freitas.” Edited by Caroline Borges and Rafael Guedes Milheira. Antropologia, Universidade Federal de Pelotas. http://repositorio.ufpel.edu.br:8080/handle/prefix/5531.
Sambaqui Lagoa dos Freitas	SC	South	Coastal_Marine	-49219856	-28807046			shellmound	mound	Tradicao_Tupiguarani		T1; P1; C1	Beta_403221	C14	Charcoal	360	30	SHCal20	100% atmospheric	0	0	500	300	95449974	400			Pavei, Diego Dias. 2019. “Arqueofauna de vertebrados do holoceno final na planície costeira do extremo sul catarinense: o caso do Sítio Sambaqui Lagoa dos Freitas.” Edited by Caroline Borges and Rafael Guedes Milheira. Antropologia, Universidade Federal de Pelotas. http://repositorio.ufpel.edu.br:8080/handle/prefix/5531.
Sambaqui Porto do Rio Vermelho II (SC-PRV-02)	SC	South	Coastal_Marine	-48.42	-27.52	field	open-air	shellmound	mound	Sambaqui		Q11; L02	Cams_42118	C14_AMS	Lagoon shell	1690	70	Marine20	100% marine	-126	29	1400	1000	95449974	1200	1400		De Masi, Marco Aurélio Nadal. 2001. ‘Pescadores Coletores Da Costa Sul Do Brasil’. Pesquisas Antropologia 57: 1–136.
Sambaqui Porto do Rio Vermelho II (SC-PRV-02)	SC	South	Coastal_Marine	-48.42	-27.52	field	open-air	shellmound	mound	Sambaqui		Q15; L19	Cams_42117	C14_AMS	Lagoon shell	1880	50	Marine20	100% marine	-126	29	1600	1200	95449974	1400			De Masi, Marco Aurélio Nadal. 2001. ‘Pescadores Coletores Da Costa Sul Do Brasil’. Pesquisas Antropologia 57: 1–136.
Sambaqui Porto do Rio Vermelho II (SC-PRV-02)	SC	South	Coastal_Marine	-48.42	-27.52	field	open-air	shellmound	mound	Sambaqui		Burial 4	Cams_48544	C14_AMS	Human bone collagen	2040	60	Marine20-SHCal20	52 ± 9% marine	-126	29	1950	1550	95449974	1750			De Masi, Marco Aurélio Nadal. 2001. ‘Pescadores Coletores Da Costa Sul Do Brasil’. Pesquisas Antropologia 57: 1–136.
Sambaqui Porto do Rio Vermelho II (SC-PRV-02)	SC	South	Coastal_Marine	-48.42	-27.52	field	open-air	shellmound	mound	Sambaqui		Q09; L07	Cams_48545	C14_AMS	Charcoal	920	50	SHCal20	100% atmospheric	0	0	950	650	95449974	800			De Masi, Marco Aurélio Nadal. 2001. ‘Pescadores Coletores Da Costa Sul Do Brasil’. Pesquisas Antropologia 57: 1–136.
Sambaqui Porto do Rio Vermelho II (SC-PRV-02)	SC	South	Coastal_Marine	-48.42	-27.52	field	open-air	shellmound	mound	Sambaqui		Q16; L06; struct.9	Cams_42122	C14_AMS	Charcoal	1180	50	SHCal20	100% atmospheric	0	0	1200	900	95449973	1050			De Masi, Marco Aurélio Nadal. 2001. ‘Pescadores Coletores Da Costa Sul Do Brasil’. Pesquisas Antropologia 57: 1–136.
Sambaqui Porto do Rio Vermelho II (SC-PRV-02)	SC	South	Coastal_Marine	-48.42	-27.52	field	open-air	shellmound	mound	Sambaqui		Q11; L02	Cams_42119	C14_AMS	Charcoal	1590	40	SHCal20	100% atmospheric	0	0	1550	1350	95449974	1450			De Masi, Marco Aurélio Nadal. 2001. ‘Pescadores Coletores Da Costa Sul Do Brasil’. Pesquisas Antropologia 57: 1–136.
Sambaqui Porto do Rio Vermelho II (SC-PRV-02)	SC	South	Coastal_Marine	-48.42	-27.52	field	open-air	shellmound	mound	Sambaqui		Q13; L19	Cams_42116	C14_AMS	Charcoal	1840	50	SHCal20	100% atmospheric	0	0	1900	1550	95449973	1700			De Masi, Marco Aurélio Nadal. 2001. ‘Pescadores Coletores Da Costa Sul Do Brasil’. Pesquisas Antropologia 57: 1–136.
Sambaqui Rincão (SC-IÇ-06)	SC	South	Coastal_Marine	-49263254	-28842336			shellmound	mound	Sambaqui			Beta_197606		Assuming terrestrial material	3340	70	SHCal20	100% atmospheric	0	0	3750	3350	95.4	3550	3550		Rogge, Jairo Henrique, and Fúlvio Vinícius Arnt. 2006. “O Sambaqui de Içara SC-IÇ-06.” Pesquisas. Antropologia, no. 63: 13–16.
Sangão (RS-S-327)	RS	South	Atlantic_Forest	-50562222	-29772500	literature	open-air						Beta_160846	C14	Assuming terrestrial material	3730	60	SHCal20	100% atmospheric	0	0	4235	3847	95449974	4050	4650		Dias, Adriana Schmidt. 2003. 'Sistemas de Assentamento e Estilo Tecnológico: Uma Proposta Interpretativa Para a Ocupação Pré-Colonial Do Alto Vale Do Rio Dos Sinos, Rio Grande Do Sul.' PhD Thesis, Sao Paulo: Universidade de Sao Paulo.		Bueno, Lucas, Adriana Schmidt Dias, and James Steele. 2013. ‘The Late Pleistocene/Early Holocene Archaeological Record in Brazil: A Geo-Referenced Database’. Quaternary International 301: 74–93.
Sangão (RS-S-327)	RS	South	Atlantic_Forest	-50562222	-29772500	literature	open-air						Beta_160849	C14	Assuming terrestrial material	3940	40	SHCal20	100% atmospheric	0	0	4510	4156	95449974	4350			Dias, Adriana Schmidt. 2003. 'Sistemas de Assentamento e Estilo Tecnológico: Uma Proposta Interpretativa Para a Ocupação Pré-Colonial Do Alto Vale Do Rio Dos Sinos, Rio Grande Do Sul.' PhD Thesis, Sao Paulo: Universidade de Sao Paulo.		Bueno, Lucas, Adriana Schmidt Dias, and James Steele. 2013. ‘The Late Pleistocene/Early Holocene Archaeological Record in Brazil: A Geo-Referenced Database’. Quaternary International 301: 74–93.
Sangão (RS-S-327)	RS	South	Atlantic_Forest	-50562222	-29772500	literature	open-air						Beta_154351	C14	Assuming terrestrial material	4160	100	SHCal20	100% atmospheric	0	0	4870	4306	95449974	4650			Dias, Adriana Schmidt. 2003. 'Sistemas de Assentamento e Estilo Tecnológico: Uma Proposta Interpretativa Para a Ocupação Pré-Colonial Do Alto Vale Do Rio Dos Sinos, Rio Grande Do Sul.' PhD Thesis, Sao Paulo: Universidade de Sao Paulo.		Bueno, Lucas, Adriana Schmidt Dias, and James Steele. 2013. ‘The Late Pleistocene/Early Holocene Archaeological Record in Brazil: A Geo-Referenced Database’. Quaternary International 301: 74–93.
Sangão (RS-S-327)	RS	South	Atlantic_Forest	-50562222	-29772500	literature	open-air						Beta_160847	C14	Assuming terrestrial material	4610	140	SHCal20	100% atmospheric	0	0	5580	4873	95449974	5250			Dias, Adriana Schmidt. 2003. 'Sistemas de Assentamento e Estilo Tecnológico: Uma Proposta Interpretativa Para a Ocupação Pré-Colonial Do Alto Vale Do Rio Dos Sinos, Rio Grande Do Sul.' PhD Thesis, Sao Paulo: Universidade de Sao Paulo.		Bueno, Lucas, Adriana Schmidt Dias, and James Steele. 2013. ‘The Late Pleistocene/Early Holocene Archaeological Record in Brazil: A Geo-Referenced Database’. Quaternary International 301: 74–93.
Sangão (RS-S-327)	RS	South	Atlantic_Forest	-50562222	-29772500	literature	open-air						Beta_154352	C14	Assuming terrestrial material	4710	40	SHCal20	100% atmospheric	0	0	5574	5311	95449974	5400			Dias, Adriana Schmidt. 2003. 'Sistemas de Assentamento e Estilo Tecnológico: Uma Proposta Interpretativa Para a Ocupação Pré-Colonial Do Alto Vale Do Rio Dos Sinos, Rio Grande Do Sul.' PhD Thesis, Sao Paulo: Universidade de Sao Paulo.		Bueno, Lucas, Adriana Schmidt Dias, and James Steele. 2013. ‘The Late Pleistocene/Early Holocene Archaeological Record in Brazil: A Geo-Referenced Database’. Quaternary International 301: 74–93.
Sangão (RS-S-327)	RS	South	Atlantic_Forest	-50562222	-29772500	literature	open-air						Beta_154353	C14	Assuming terrestrial material	7390	40	SHCal20	100% atmospheric	0	0	8320	8026	95449974	8150	8950		Dias, Adriana Schmidt. 2012. 'Hunter-gatherer occupation of south Brazilian Atlantic Forest: paleonenvironment and archaeology.' Quaternary International 256: 12-18.		Bueno, Lucas, Adriana Schmidt Dias, and James Steele. 2013. ‘The Late Pleistocene/Early Holocene Archaeological Record in Brazil: A Geo-Referenced Database’. Quaternary International 301: 74–93.
Sangão (RS-S-327)	RS	South	Atlantic_Forest	-50562222	-29772500	literature	open-air						Beta_160845	C14	Charcoal	8790	40	SHCal20	100% atmospheric	0	0	10108	9550	95449973	9750			Bueno, Lucas, Adriana Schmidt Dias, and James Steele. 2013. ‘The Late Pleistocene/Early Holocene Archaeological Record in Brazil: A Geo-Referenced Database’. Quaternary International 301: 74–93.
Totó (RS-PS-03)	RS	South	Pampa	-52195	-31711	literature	open-air	dark layer; pottery	funerary urn	Tradicao_Tupiguarani			Beta_282128	C14	Charcoal	510	40	SHCal20	100% atmospheric	0	0	600	450	95449974	500	500		Alves, Aluísio Gomes. 2012. 'Análise Espacial Em Um Sítio Guarani No Litoral Sudoeste Da Laguna Dos Patos, Sítio PS-03 Totó - RS.' Master Thesis, São Paulo: Universidade de São Paulo.		Gregorio de Souza, Jonas, Jonas Alcaina Mateos, and Marco Madella. 2020. ‘Archaeological Expansions in Tropical South America during the Late Holocene: Assessing the Role of Demic Diffusion’. Edited by Peter F. Biehl. PLOS ONE 15 (4): e0232367. https://doi.org/10.1371/journal.pone.0232367.
Totó (RS-PS-03)	RS	South	Pampa	-52195	-31711	literature	open-air	dark layer; pottery	funerary urn	Tradicao_Tupiguarani			Beta_237665	C14	Charcoal	530	40	SHCal20	100% atmospheric	0	0	650	450	95449973	500			Milheira, Rafael Guedes. 2008. “Território e Estratégia de Assentamento Guarani Na Planície Sudoeste Da Laguna Dos Patos e Serra Do Sudeste - RS.” Master Thesis São Paulo: Universidade de São Paulo.		Gregorio de Souza, Jonas, Jonas Alcaina Mateos, and Marco Madella. 2020. ‘Archaeological Expansions in Tropical South America during the Late Holocene: Assessing the Role of Demic Diffusion’. Edited by Peter F. Biehl. PLOS ONE 15 (4): e0232367. https://doi.org/10.1371/journal.pone.0232367.
