# Supplementary material for: Bridging archaeology and marine conservation in the Neotropics
Source: PLoS One. 2023 May 25;18(5):e0285951. doi: 10.1371/journal.pone.0285951 (PMC10212122; doi:10.1371/journal.pone.0285951)
Supplement: S6 Table — (XLSX) [file pone.0285951.s006.xlsx]

## Sheet: SI6 - Modeling References
Citacion	Reference	Period
Bandeira 1992	Bandeira D.R., Mudança na estratégia de subsistência: o sítio arqueológico Enseada I - um estudo de caso, Universidade Federal de Santa Catarina (UFSC), 1992. Unpublished MA dissertation	Archaeological
Bandeira 2004	Bandeira D.R., Cerâmistas pré-coloniais da Baía da Babitonga, SC - Arqueologia e Etnicidade. Universidade Estadual de Campinas (Unicamp). 2004. Unpublished PhD thesis	Archaeological
Benz 2000	Benz D.M., Levantamento preliminar de algumas espécies de vertebrados pretéritos do sítio arqueológico Ilha dos Espinheiros II Joinville – SC. Universidade da Região de Joinville (Univille). 2000. Unpublished undergraduate thesis.	Archaeological
Bryan 1993	Bryan A.L., The Sambaqui at Forte Marechal Luz, State of Santa Catarina, Brazil, 1993, Center for the Study of the First Americans, Oregon State University, Oregon/EUA; Corvallis.	Archaeological
Figuti and Klokler 1996	Figuti L. and Klokler M.D., Resultados Preliminares Do Sambaqui Espinheiro II - Joinville, SC vol. 6, 1996, Revista do Museu de Arqueologia e Etnologia, 169–187.	Archaeological
Fossile et al 2019	Fossile, T., Ferreira, J., Bandeira, D.R., Figuti, L., Dias-da-Silva, S., Hausmann, N., Robson, H.K., Orton, D., Colonese, A.C. Pre‐Columbian fisheries catch reconstruction for a subtropical estuary in South America. Fish and Fisheries. 2019 ; 00 : 1-14. 10.1111/faf.12401	Archaeological
Beninca 2011	Beninca, J. Variação espaçotemporal da ictiofauna da laguna Acaraí e seus afluentes no Parque Estadual Acaraí, São Francisco do Sul, SC, Brasil. Universidade Federal do Paraná (UFPR). 2011. Unpublished MA dissertation	Modern
Bernardes-Jr et al 2011	Bernardes-Junior, J. J., Rodrigues-Filho, J. L., Branco, J. O., Verani, J. R. Spatiotemporal variations of the ichthyofaunal structure accompanying the seabob shrimp, Xiphopenaeus kroyeri (Crustacea: Penaeidae), fishery in important fishery areas of the Santa Catarina shore, Brazil. Zoologia, 2011; 28(2): 151–164	Modern
Bordin 2007	Bordin, D. Distribuição temporal de estágios iniciais de peixes na praia do Calixto (São Francisco do Sul, Santa Catarina, Brasil): seu papel como berçário de recursos pesqueiros e a influência das variáveis ambientais. Universidade da Região de Joinville (Univille), 2007. Unpublished undergraduate thesis	Modern
Bordin 2010	Bordin, D. Peixes de áreas rasas de diferentes setores da Baía Babitonga, Santa Catarina, Brasil. Universidade Federal do Paraná (UFPR). 2010. Unpublished MA thesis	Modern
Bueno 2010	Bueno, L. S. Caracterização da ictiofauna recifal do arquipélago das Graças, São Francisco do Sul, Santa Catarina, Brasil. Universidade Federal do Paraná (UFPR). 2010. Unpublished MA thesis	Modern
Carvalho 2015	Carvalho, H. G. Variação temporal da estrutura da comunidade de peixes e sua relação com o ciclo lunar, Saco do Iperoba, São Francisco do Sul, SC. Universidade da Região de Joinville (UNIVILLE). 2015. Unpublished undergraduate thesis	Modern
Correa et al 2006	Côrrea, M. F. M., Pinheiro, P. C., Almeida, H. K., Kersten, M., Lienstadt, J., Vollrath, F. Diagnóstico ambiental da ictiofauna. In: Cremer, M. J., Morales, P. R. D., Oliveira, T. M. N. (Eds.), Diagnóstico ambiental da Baía da Babitonga. Universidade da Região de Joinville Univille, Joinville, 2006	Modern
Costa and Chaves 2006	Costa, L., Chaves, P. T. C. Elasmobrânquios capturados pela pesca artesanal na costa sul do Paraná e norte de Santa Catarina. Biota Neotrop., 2006; 6(3): bn02706032006	Modern
Freitas et al 2011	Freitas, M., Spach, H., Hostim-Silva, M. Variação espaçotemporal da assembléia de peixes demersais em uma área de pesca do camarão setebarbas no sul do Brasil. Neotropical Biology and Conservation, 2011; 6: 44–54. doi:10.4013/nbc.2011.61.06	Modern
Frisanco 2007	Frisanco, D. Variação temporal da comunidade de estágios iniciais de peixes na praia estuarina da desembocadura do rio da Pedreira, área portuária de São Francisco do Sul (Baía da Babitonga) e a influência do meio. Universidade da Região de Joinville (UNIVILLE). 2007. Unpublished undergraduate thesis	Modern
Gerhardinger et al 2020	Gerhardinger, L.C., Herbst, D.F., Cunha, S.M.B., Costa, M.D.P. Diagnóstico da Ictiofauna do Ecossistema Babitonga. Revista CEPSUL, 2020; 9: eb2020001–eb2020001	Modern
Hostim-Silva et al 1998	Hostim-Silva, M., Rodrigues, A. M. T., Clezar, L., Ribeiro, G. C., Souza-Filho, M. A. C. Ictiofauna. In Instituto Brasileiro do Meio Ambiente e Recursos Naturais Renováveis (IBAMA) (ed.) Proteção e controle de ecossistemas costeiros manguezais da Baía da Babitonga. Brasília, Ministério do Meio Ambiente, 1998; chap.11: 4958	Modern
Pina and Chaves 2009	Pina, J., Chaves, P. T. Incidência da pesca de arrasto camaroeiro sobre peixes em atividade reprodutiva: uma avaliação no litoral norte de Santa Catarina, Brasil. Atlântica, 2009; 31: 99–106. doi:10.5088/atl	Modern
Santos 2009	Santos, L. O. Ictiofauna demersal em diferentes setores da Baía da Babitonga, Santa Catarina, Brasil. Universidade Federal do Paraná (UPFR). 2009. Unpublished MA dissertation	Modern
Silva 2007	Silva, A. L. C. Assembleia de peixes em diferentes ambientes da desembocadura do rio Saí Guaçu, Paraná/Santa Catarina, Brasil. Universidade Federal do Paraná (UPFR). 2007. Unpublished MA dissertation	Modern
Souza and Chaves 2007	Souza, L. M., Chaves, P. D. T. Atividade reprodutiva de peixes (Teleostei) e o defeso da pesca de arrasto no litoral norte de Santa Catarina, Brasil. Ver. Bras. Zool., 2007; 24: 1113–1121	Modern
Souza-Conceição 2008	Souza-Conceição, J. M. Praias estuarinas como habitat de criação para estágios iniciais de peixes na ilha de São Francisco Do Sul (Baía da Babitonga, Santa Catarina). Universidade Federal do Paraná (UPFR). 2008. Unpublished PhD thesis	Modern
Vendel and Chaves 2006	Vendel, A.L., Chaves, P. D. T. Use of an estuarine environment (Barra do Saí lagoon, Brazil) as nursery by fish. Rev. Bras. Zool., 2006; 23: 1117–1122	Modern
Vilar 2009	Vilar, C. C. A. Estrutura, dinâmica espacial e sazonal da ictiofauna de áreas entremarés da Baía da Babitonga, Santa Catarina. Universidade Federal do Paraná (UFPR). 2009. Unpublished MA dissertation	Modern
