# Supplementary material for: Bridging archaeology and marine conservation in the Neotropics
Source: PLoS One. 2023 May 25;18(5):e0285951. doi: 10.1371/journal.pone.0285951 (PMC10212122; doi:10.1371/journal.pone.0285951)
Supplement: S7 Table — Absence and presence of fish for time periods: 4500–1150 cal BP (Sambaqui), 1050–600 cal BP (Taquara-Itararé), and AD 1994–2015 (modern). (CSV) [file pone.0285951.s007.csv]

Species	Trophic_level	Max_length	Max_mass	Trophic_group	Sambaquis	Taquara_Itarare	Modern
Abudefduf_saxatilis	3.8	22.9	200	OMNI	0	0	1
Acanthurus_bahianus	2.1	37	739.9	HERB	0	0	1
Acanthurus_chirurgus	2.1	39	5100	HERB	0	0	1
Acentronichthys_leptos	3.4	11	6.2	INV	0	0	1
Achirus_declivis	3.3	18.7	90.2	INV	0	0	1
Achirus_lineatus	3.5	33.1	29.5	INV	0	0	1
Aetobatus_sp	4.2	230	230000	MCAR	1	1	0
Albula_sp	3.7	104	10000	INV	0	0	1
Albula_vulpes	3.7	104	10000	INV	0	0	1
Alopias_vulpinus	4.5	573	348000	MCAR	1	0	0
Aluterus_monoceros	3.8	76.2	2700	INV	0	0	1
Anchoa_filifera	3.4	12	12.5	PLANK	0	0	1
Anchoa_januaria	2.9	10.2	11.9	PLANK	0	0	1
Anchoa_lyolepis	3.4	12	11.1	PLANK	0	0	1
Anchoa_marinii	3.4	14	17.7	PLANK	0	0	1
Anchoa_parva	3.3	9.1	5	PLANK	0	0	1
Anchoa_sp	4.1	24	66.3	PLANK	0	0	1
Anchoa_spinifer	4.1	24	66.3	PLANK	0	0	1
Anchoa_tricolor	3.4	14.9	24.1	PLANK	0	0	1
Anchovia_clupeoides	3.4	30	241.2	PLANK	0	0	1
Anchoviella_brevirostris	3.2	9	5.1	PLANK	0	0	1
Anchoviella_lepidentostole	3.1	18	32	PLANK	0	0	1
Anchoviella_sp	3.4	18	32	PLANK	0	0	1
Anisotremus_sp	3.6	76	5800	INV	1	0	1
Anisotremus_surinamensis	3.6	76	5800	INV	1	1	1
Anisotremus_virginicus	3.6	40.6	930	INV	0	0	1
Archosargus_probatocephalus	3.5	91	9600	OMNI	1	1	1
Archosargus_rhomboidalis	2.9	33	550	OMNI	0	0	1
Archosargus_sp	3.5	91	9600	OMNI	1	1	0
Ariomma_bondi	3.5	30	314.7	INV	0	0	1
Aspistor_luniscutis	3.8	120	144	INV	1	0	1
Astroscopus_sexspinosus	4.3	31	415.6	MCAR	0	0	1
Astroscopus_ygraecum	4.2	44	646.7	PISC	0	0	1
Atherinella_brasiliensis	3.2	17.7	38.5	PLANK	0	0	1
Atlantoraja_castelnaui	4.5	132	20613	MCAR	0	0	1
Bagre_bagre	4	55	101.2	PISC	1	0	0
Bagre_sp	4	69	4400	OMNI	1	1	0
Bairdiella_ronchus	3.5	35	550.9	INV	1	0	1
Balistes_capriscus	4.1	60	6200	INV	0	0	1
Bathygobius_soporator	3.7	15	36.5	INV	0	0	1
Bembrops_heterurus	4	28	128.1	INV	0	0	1
Bothus_robinsi	3.7	25	195.7	INV	0	0	1
Bryx_dunckeri	3.2	7.5	0.2	INV	0	0	1
Carangoides_bartholomaei	4.5	100	14000	MCAR	0	0	1
Caranx_crysos	4.1	70	5100	MCAR	0	0	1
Caranx_hippos	3.6	124	32000	MCAR	0	0	1
Caranx_latus	4.2	101	13400	MCAR	0	0	1
Caranx_sp	4.1	124	32000	MCAR	1	1	0
Carcharhinus_falciformis	4.5	350	346000	MCAR	0	0	1
Carcharhinus_isodon	4.2	190	52684.6	MCAR	1	1	0
Carcharias_taurus	4.5	330	158800	MCAR	1	1	0
Carcharodon_carcharias	4.5	640	3154039.1	MCAR	1	1	0
Catathyridium_garmani	3.3	17	88.9	OMNI	0	0	1
Cathorops_spixii	3.5	30	97.5	MCAR	1	0	1
Centropomus_parallelus	4.2	72	5000	MCAR	1	1	1
Centropomus_pectinatus	4	56	1500	MCAR	0	0	1
Centropomus_sp	4.2	140	24300	MCAR	1	0	0
Centropomus_undecimalis	4.2	140	24300	MCAR	1	0	1
Cetengraulis_edentulus	2.1	18.2	21.1	PLANK	0	0	1
Chaetodipterus_faber	4.5	91	9000	INV	1	1	1
Chaetodon_striatus	3.5	16	96.9	INV	0	0	1
Characidium_lanei	3.5	6.5	3.08	INV	0	0	1
Characidium_pterostictum	3.6	8.7	8.5	INV	0	0	1
Chilomycterus_sp	3.6	69.7	12.21	INV	0	0	1
Chilomycterus_spinosus	3.6	28	12.21	INV	0	0	1
Chirocentrodon_bleekerianus	3.3	16.1	19.3	PISC	0	0	1
Chloroscombrus_chrysurus	3.5	65	32	PLANK	0	0	1
Chromis_multilineata	3	20	114.8	PLANK	0	0	1
Citharichthys_arenaceus	3.5	20	81.72	INV	0	0	1
Citharichthys_macrops	3.5	20	78.06	INV	0	0	1
Citharichthys_sp	3.6	21	99.4	INV	0	0	1
Citharichthys_spilopterus	3.6	21	99.4	INV	0	0	1
Conger_esculentus	4.5	160	6317.5	MCAR	0	0	1
Conger_orbignianus	3.7	112	1788.3	MCAR	0	0	1
Conger_triporiceps	4	100	1384.3	MCAR	0	0	1
Conodon_nobilis	3.6	33.6	588	INV	1	1	1
Corydoras_ehrhardti	3.2	4.7	1.7	INV	0	0	1
Coryphopterus_glaucofraenum	2.7	8	4.1	OMNI	0	0	1
Cosmocampus_elucens	3.3	15	2	INV	0	0	1
Cryptotomus_roseus	2	13	35.5	HERB	0	0	1
Ctenogobius_boleosoma	3.3	7.5	3	INV	0	0	1
Ctenogobius_shufeldti	3.4	8	3.9	OMNI	0	0	1
Ctenogobius_smaragdus	3.6	15	22.1	OMNI	0	0	1
Ctenogobius_stigmaticus	3.4	8	3.9	OMNI	0	0	1
Ctenosciaena_gracilicirrhus	3.9	21	77.2	INV	0	0	1
Cynoscion_acoupa	4.1	110	17000	MCAR	1	0	1
Cynoscion_jamaicensis	3.8	50	1000	MCAR	1	0	1
Cynoscion_leiarchus	3.1	90.8	2000	MCAR	1	0	1
Cynoscion_microlepidotus	4	92	3000	MCAR	0	0	1
Cynoscion_sp	4.1	115	17000	MCAR	1	1	1
Cynoscion_striatus	3.9	60	1910.3	PISC	0	0	1
Cynoscion_virescens	4	115	3500	INV	1	0	1
Dactylopterus_volitans	3.7	50	1800	INV	0	0	1
Dactyloscopus_foraminosus	4.2	7.9	2.5	INV	0	0	1
Dasyatis_hypostigma	3.8	65	2279	INV	0	0	1
Decapterus_tabl	3.2	50	560	PLANK	0	0	1
Diapterus_auratus	2.4	34	680	INV	0	0	1
Diapterus_rhombeus	3	40	76.3	OMNI	0	0	1
Diodon_hystrix	3.7	91	2800	INV	0	1	1
Diodon_sp	3.9	91	2800	INV	1	1	0
Diplectrum_formosum	4.5	30	342.1	INV	0	0	1
Diplectrum_radiale	4.1	26	101.4	INV	0	0	1
Diplodus_argenteus	3.1	37.8	2500	OMNI	1	1	1
Dules_auriga	3.7	19.5	100.05	INV	0	0	1
Elops_saurus	3.5	100	10100	MCAR	0	0	1
Emblemariopsis_signifer	3.3	3.3	0.18	INV	0	0	1
Engraulis_anchoita	2.5	17	25	PLANK	0	0	1
Epinephelus_itajara	4.1	250	455000	MCAR	0	0	1
Epinephelus_marginatus	4.4	150	60000	MCAR	0	0	1
Epinephelus_sp	4.4	250	455000	MCAR	1	1	1
Etropus_crossotus	3.5	20	89.8	INV	0	0	1
Etropus_longimanus	3.4	15.5	20.1	INV	0	0	1
Eucinostomus_argenteus	3.2	21	20.5	INV	0	0	1
Eucinostomus_gula	2.7	25.5	238.8	INV	0	0	1
Eucinostomus_melanopterus	3.4	30	26.5	INV	0	0	1
Eucinostomus_sp	3.5	30	119.66	INV	0	0	1
Eugerres_brasilianus	3.4	50	2152.3	INV	0	0	1
Fistularia_petimba	4.4	200	4700	MCAR	0	0	1
Galeocerdo_cuvier	4.5	750	807400	MCAR	1	1	1
Gempylus_serpens	4.4	100	5895.8	MCAR	0	0	1
Genidens_barbus	3.8	120	16267.5	INV	1	0	1
Genidens_genidens	3.6	42.5	712.3	INV	1	0	1
Genidens_sp	3.8	120	16267.5	INV	1	0	0
Genyatremus_luteus	3.5	37	800	INV	0	0	1
Genypterus_brasiliensis	4	68.8	1339.4	PISC	0	0	1
Geophagus_brasiliensis	2.6	28	442.6	OMNI	0	0	1
Gobiesox_barbatulus	3.3	8	7.06	INV	0	0	1
Gobiesox_strumosus	3.3	8	4.3	INV	0	0	1
Gobionellus_oceanicus	3.5	15.4	18.07	HERB	0	0	1
Gobionellus_sp	3.4	15.4	18.07	HERB	0	0	1
Gobionellus_stomatus	3.4	13.9	10.7	HERB	0	0	1
Guavina_guavina	4.2	30	355	INV	0	0	1
Gymnachirus_nudus	3.3	15	53.7	INV	0	0	1
Gymnothorax_funebris	4	250	29000	MCAR	0	0	1
Gymnothorax_ocellatus	4.1	90	1209.7	INV	0	0	1
Gymnothorax_sp	4.5	250	29000	MCAR	1	0	0
Gymnotus_pantherinus	3.3	23.6	58.4	OMNI	0	0	1
Gymnura_altavela	4.5	400	60000	MCAR	0	0	1
Haemulon_aurolineatum	4.4	25	85.6	INV	0	0	1
Haemulon_sp	4.4	53	4400	INV	1	1	0
Haemulon_steindachneri	3.7	30	300	INV	0	0	1
Haemulopsis_corvinaeformis	3.6	25	210	INV	0	0	1
Halichoeres_poeyi	3.7	20	76.4	INV	0	0	1
Harengula_clupeola	3.3	18	67.12	PLANK	0	0	1
Hemicaranx_amblyrhynchus	3.9	50	1442	MCAR	0	0	1
Hemiramphus_brasiliensis	2.3	55	200	MCAR	0	0	1
Hippocampus_erectus	3.5	19	30.7	INV	0	0	1
Hippocampus_reidi	3.4	17.5	23.9	INV	0	0	1
Hollandichthys_multifasciatus	3	9.6	9.6	OMNI	0	0	1
Holocentrus_adscensionis	3.1	61	3254.5	INV	0	0	1
Hoplias_malabaricus	4.5	65	3800	PISC	0	0	1
Hoplias_sp	4.5	100	40000	PISC	1	1	0
Hypanus_americanus	3.5	200	135600	INV	0	0	1
Hypanus_guttatus	2.6	200	132146.7	INV	0	0	1
Hyphessobrycon_reticulatus	2.9	5.3	2.4	OMNI	0	0	1
Hypleurochilus_fissicornis	3.3	8.9	6	OMNI	0	0	1
Hyporhamphus_unifasciatus	2	30	81.2	OMNI	0	0	1
Hyporthodus_nigritus	4	230	198100	MCAR	0	0	1
Hyporthodus_niveatus	4	122	30000	MCAR	1	1	1
Hypostomus_sp	2	60	1800	HERB	1	1	0
Hypsoblennius_invemar	2.9	5.8	1.5	OMNI	0	0	1
Isopisthus_parvipinnis	4	25	240	MCAR	1	0	1
Isurus_oxyrinchus	4.5	445	505800	MCAR	1	0	0
Kyphosus_sectatrix	2	76	6000	HERB	1	0	0
Kyphosus_sp	2	90	6000	HERB	0	0	1
Labrisomus_nuchipinnis	3.6	23	1774.4	INV	0	0	1
Lagocephalus_laevigatus	4	100	4900	INV	1	1	1
Larimus_breviceps	3.5	31	500	INV	1	0	1
Lobotes_surinamensis	4	110	19200	INV	0	0	1
Lophius_gastrophysus	4.5	60	2630.3	PISC	0	0	1
Lutjanus_cyanopterus	4.4	160	57000	MCAR	0	0	1
Lutjanus_sp	4.4	160	57000	INV	1	1	0
Lutjanus_synagris	3.8	60	3500	INV	0	0	1
Lycengraulis_grossidens	3.7	23.5	57	PLANK	0	0	1
Macrodon_ancylodon	3.9	45	109.6	INV	0	0	1
Macrodon_atricauda	4	46	847.6	INV	0	0	1
Malacoctenus_delalandii	3.4	8.2	3.9	INV	0	0	1
Menticirrhus_americanus	3.5	50	1100	INV	1	0	1
Menticirrhus_littoralis	3.9	48.3	1400	INV	0	0	1
Merluccius_hubbsi	4.2	95	6047.6	MCAR	0	0	1
Microdesmus_longipinnis	3.9	27	24.5	INV	0	0	1
Microgobius_meeki	3.5	10	5.6	OMNI	0	0	1
Micropogonias_furnieri	3.1	60	4500	INV	1	1	1
Mimagoniates_lateralis	3.1	3.3	0.4	INV	0	0	1
Mimagoniates_microlepis	3.2	6.1	2.3	INV	0	0	1
Monacanthus_ciliatus	2.7	20	72.6	OMNI	0	0	1
Mugil_curema	2	91	680	HERB	0	0	1
Mugil_curvidens	2	34.3	315.1	HERB	0	0	1
Mugil_incilis	2	40	455	HERB	0	0	1
Mugil_liza	2	80	9000	HERB	0	0	1
Mugil_sp	2	91	9000	HERB	1	1	1
Mullus_argentinae	3.5	30	388.2	INV	0	0	1
Mycteroperca_acutirostris	3.4	80	10000	MCAR	0	0	1
Mycteroperca_bonaci	4.3	150	100000	MCAR	0	0	1
Mycteroperca_microlepis	3.7	145	36500	MCAR	0	0	1
Mycteroperca_sp	4.5	150	100000	MCAR	0	0	1
Mycteroperca_tigris	4.5	101	10000	MCAR	0	0	1
Myliobatis_goodei	3.3	125	11179.8	INV	0	0	1
Myripristis_jacobus	3.4	25	243.2	INV	0	0	1
Myrophis_punctatus	4.1	35.3	41.1	INV	0	0	1
Narcine_brasiliensis	3.2	54	650	MCAR	0	0	1
Nebris_microps	3.6	40	570	INV	1	0	1
Odontesthes_bonariensis	2.6	50	963.2	PLANK	0	0	1
Odontoscion_dentex	3.5	30	13.7	INV	0	0	1
Ogcocephalus_vespertilio	3.4	30.5	60.8	INV	0	0	1
Oligoplites_palometa	4.3	49.7	900	MCAR	0	0	1
Oligoplites_saliens	3.8	50	900	MCAR	0	0	1
Oligoplites_saurus	4.3	35	287	MCAR	0	0	1
Oligoplites_sp	4.3	50	900	MCAR	1	0	1
Omobranchus_punctatus	2.5	9.5	7.8	OMNI	0	0	1
Ophichthus_gomesii	4	91.4	30.3	INV	0	0	1
Ophichthus_parilis_/_Ophichthus_cylindroideus	4	93.3	665.65	MCAR	0	0	1
Ophidion_holbrookii	3.6	30	125.2	INV	0	0	1
Ophioscion_punctatissimus	3.4	25	145	INV	0	0	1
Opisthonema_oglinum	4.5	38	375	PLANK	0	0	1
Orthopristis_ruber	3.6	40	850	INV	0	0	1
Pagrus_pagrus	3.9	91	7700	INV	1	1	1
Parablennius_marmoreus	2.5	8.5	6.7	INV	0	0	1
Parablennius_pilicornis	3.2	12.7	22.5	INV	0	0	1
Paraclinus_spectator	3.5	5.2	1.4	INV	0	0	1
Paralichthys_brasiliensis	4.4	100	12000	INV	0	0	1
Paralichthys_isosceles	4	32	456.14	INV	0	0	1
Paralichthys_orbignyanus	3.5	62.4	2824.9	INV	0	0	1
Paralichthys_patagonicus	3.9	48	1068.6	INV	0	0	1
Paralonchurus_brasiliensis	3.4	30	72.2	INV	0	0	1
Pareques_acuminatus	3.6	23	175.7	INV	0	0	1
Pellona_harroweri	4.2	18	33	PLANK	0	0	1
Pempheris_schomburgkii	3.1	15	46.9	PLANK	0	0	1
Peprilus_paru	4.5	30	365.5	INV	0	0	1
Percophis_brasiliensis	4.2	53.3	838.3	INV	0	0	1
Phalloceros_spiloura	3	2.2	0.09	HERB	0	0	1
Pinguipes_brasilianus	3.5	70	4314.1	INV	0	0	1
Platanichthys_platana	3	9.7	9.3	PLANK	0	0	1
Poecilia_reticulata	3.2	5	1.8	OMNI	0	0	1
Poecilia_vivipara	2.3	7.8	6.48	INV	0	0	1
Pogonias_cromis	3.4	170	51300	INV	1	1	1
Polydactylus_oligodon	3.7	46	620	INV	0	0	1
Polydactylus_virginicus	3.7	33	344.6	INV	0	0	1
Pomacanthus_paru	2.8	41.1	2357.4	INV	0	0	1
Pomadasys_crocro	4	38	1900	INV	0	0	1
Pomatomus_saltatrix	4.5	130	14400	PISC	1	1	1
Porichthys_plectrodon	4.5	29	10.7	MCAR	0	0	1
Porichthys_porosissimus	3.7	34	407.8	INV	0	0	1
Priacanthus_arenatus	4	50	2900	INV	0	0	1
Prionace_glauca	4.4	400	205900	MCAR	1	1	0
Prionotus_nudigula	4.2	38.1	494.2	MCAR	0	0	1
Prionotus_punctatus	3.8	45	114.1	INV	0	0	1
Pseudobatos_horkelii	3.8	138	12652.7	INV	0	0	1
Pseudobatos_percellens	3.6	100	955.1	INV	0	0	1
Pseudocaranx_dentex	3.9	122	18100	MCAR	0	0	1
Pseudopercis_semifasciata	3.9	100	10000	INV	0	0	1
Pseudopercis_sp	3.9	120	20200	INV	1	0	0
Pseudophallus_mindii	3.4	16	2.5	INV	0	0	1
Pseudotothyris_obtusa	2.4	4	0.7	HERB	0	0	1
Pseudupeneus_maculatus	3.7	30	406.7	INV	0	0	1
Rachycentron_canadum	4	200	68000	MCAR	0	0	1
Raneya_brasiliensis	3.6	31	36	INV	0	0	1
Rhamdia_quelen	3.9	47.4	4000	OMNI	0	0	1
Rhamdia_sp	3.9	47.4	4000	OMNI	1	1	0
Rhinoptera_bonasus	3.2	120	953	INV	0	0	1
Rhinoptera_sp	3.6	120	953	INV	0	0	1
Rhizoprionodon_lalandii	4.3	80	1955.5	MCAR	0	0	1
Rhizoprionodon_porosus	4	113	7500	MCAR	0	0	1
Rioraja_agassizii	3.6	33	188.8	INV	0	0	1
Rypticus_randalli	3.8	20	31.8	INV	0	0	1
Rypticus_saponaceus	4.1	35	554.6	INV	0	0	1
Sardinella_brasiliensis	3.1	27	176.6	PLANK	0	0	1
Saurida_brasiliensis	4.2	25	100.5	PISC	0	0	1
Saurida_caribbaea	4	18	31.5	PISC	0	0	1
Scartella_cristata	2.5	12	16.4	OMNI	0	0	1
Scleromystax_barbatus	2.9	9.8	11.9	INV	0	0	1
Scomberomorus_brasiliensis	3.3	125	6700	PISC	0	0	1
Scorpaena_brasiliensis	3.8	35	621	INV	0	0	1
Scorpaena_isthmensis	3.6	16	58.4	INV	0	0	1
Selene_setapinnis	3.7	60	4600	MCAR	0	0	1
Selene_vomer	4.3	48.3	2100	INV	1	0	1
Seriola_lalandi	4.2	250	96800	MCAR	0	0	1
Serranus_flaviventris	3.3	8	1.2	INV	0	0	1
Serranus_phoebe	3.5	20	101.2	INV	0	0	1
Sparisoma_amplum	2	39	1513.8	HERB	0	0	1
Sparisoma_axillare	2	43.6	1557.1	HERB	0	0	1
Sparisoma_frondosum	2	34.5	772.5	HERB	0	0	1
Sphoeroides_greeleyi	3.5	18	90.7	INV	0	0	1
Sphoeroides_sp	4.2	40.5	400	INV	0	0	1
Sphoeroides_spengleri	3.3	30	330.2	INV	0	0	1
Sphoeroides_testudineus	3.4	38.8	400	INV	0	0	1
Sphoeroides_tyleri	3.5	12	3.9	INV	0	0	1
Sphyraena_guachancho	4.4	200	1800	MCAR	0	0	1
Sphyraena_sp	4.5	200	50000	MCAR	0	0	1
Sphyraena_tome	4.1	45	517.3	MCAR	0	0	1
Sphyrna_lewini	4.1	430	152400	MCAR	0	0	1
Sphyrna_sp	4.9	610	449500	MCAR	1	1	0
Sphyrna_zygaena	4.9	500	400000	MCAR	0	0	1
Squatina_guggenheim	4.4	129	19320.2	MCAR	0	0	1
Stegastes_fuscus	3.2	12.6	34.1	HERB	0	0	1
Stegastes_variabilis	2	12.5	32.2	HERB	0	0	1
Stellifer_brasiliensis	3.4	22.2	159.98	INV	0	0	1
Stellifer_rastrifer	3.4	32.1	70.2	INV	1	0	1
Stellifer_sp	3.5	32.1	159.98	INV	1	0	1
Stellifer_stellifer	3.4	21	88.7	INV	0	0	1
Stephanolepis_hispidus	2.6	27.5	364.2	OMNI	0	0	1
Stephanolepis_sp	2.9	27.5	364.2	OMNI	0	0	1
Strongylura_marina	3	111	2300	MCAR	0	0	1
Strongylura_sp	4.5	111	2300	MCAR	1	0	1
Strongylura_timucu	4.5	61	554.7	PISC	0	0	1
Syacium_micrurum	3.3	40	500	INV	0	0	1
Syacium_papillosum	3.6	30	265.8	INV	0	0	1
Symphurus_diomedeanus	3.3	22	182.5	INV	0	0	1
Symphurus_jenynsi	3.3	31.9	270.5	INV	0	0	1
Symphurus_kyaropterygium	3.3	12	28.3	INV	0	0	1
Symphurus_plagusia	3.3	25	51.3	INV	0	0	1
Symphurus_tessellatus	3.6	22	78	INV	0	0	1
Symphurus_trewavasae	3.3	18.2	50.7	INV	0	0	1
Parascombrops_(Synagrops)_spinosus	3.6	13	18.1	MCAR	0	0	1
Synbranchus_marmoratus	2.8	150	5458.9	INV	0	0	1
Syngnathus_folletti	3.3	25	8.6	INV	0	0	1
Syngnathus_pelagicus	3.3	18.1	5.6	INV	0	0	1
Synodus_foetens	4.5	48.3	900	PISC	0	0	1
Synodus_intermedius	4.2	46	1000	MCAR	0	0	1
Synodus_synodus	4.2	43	808	MCAR	0	0	1
Thalassophryne_montevidensis	3.5	14.4	21.8	INV	0	0	1
Thalassophryne_nattereri	3.5	14	20	INV	0	0	1
Thyrsitops_lepidopoides	3.9	40	461.3	PISC	0	0	1
Trachinocephalus_myops	4.4	40	1455	MCAR	0	0	1
Trachinotus_carolinus	3.5	64	3800	INV	0	0	1
Trachinotus_falcatus	4	122	36000	INV	0	0	1
Trachinotus_goodei	4.3	50	560	INV	0	0	1
Trachurus_lathami	4	40	500	INV	0	0	1
Trichiurus_lepturus	4.4	234	5000	PISC	1	1	1
Trichiurus_sp	4.4	234	5000	PISC	1	1	0
Trinectes_microphthalmus	3.2	9.4	4.5	INV	0	0	1
Trinectes_paulistanus	3.3	18.2	63.3	INV	0	0	1
Ulaema_lefroyi	3.3	23	147.1	INV	0	0	1
Umbrina_canosai	3.9	40	755.6	INV	0	0	1
Umbrina_coroides	3.1	35	496.3	INV	0	0	1
Upeneus_parvus	3.9	30	75.5	INV	0	0	1
Urophycis_brasiliensis	3.9	52.2	1113.2	INV	1	0	1
Urophycis_mystacea	4	57	1061.9	INV	0	0	1
Xystreurys_rasile	3.3	40	620.7	INV	0	0	1
Zapteryx_brevirostris	3.6	53.4	758	INV	0	0	1
Zenopsis_conchifer	4.5	80	3200	MCAR	0	0	1
