# Supplementary material for: Bridging archaeology and marine conservation in the Neotropics
Source: PLoS One. 2023 May 25;18(5):e0285951. doi: 10.1371/journal.pone.0285951 (PMC10212122; doi:10.1371/journal.pone.0285951)
Supplement: S8 Table — Absence and presence of fish for time periods: 4500–1150 cal BP (Sambaqui), 1050–600 cal BP (Taquara-Itararé), and AD 1994–2015 (modern). Data from Projeto de Monitoramento da Atividade Pesqueira em Santa Catarina (PMAP/SC), http://pmap-sc.acad.univali.br/. (CSV) [file pone.0285951.s008.csv]

Species	Trophic_level	Max_length	Max_mass	Trophic_group	Sambaquis	Taquara_Itarare	Modern
Acanthocybium solandri	4.3	250	83000	MCAR	0	0	1
Aetobatus sp	4.2	230	230000	MCAR	1	1	0
Alopias vulpinus	4.5	573	348000	MCAR	1	0	0
Aluterus monoceros	3.8	76.2	2700	INV	0	0	1
Balistes capriscus	4.1	60	6200	INV	0	0	1
Monacanthus ciliatus	2.7	20	72.6	OMNI	0	0	1
Anisotremus sp	3.6	76	5800	INV	1	0	0
Anisotremus surinamensis	3.6	76	5800	INV	1	1	1
Anisotremus virginicus	3.6	40.6	930	INV	0	0	1
Archosargus probatocephalus	3.5	91	9600	OMNI	1	1	0
Archosargus sp	3.5	91	9600	OMNI	1	1	1
Aspistor luniscutis	3.8	120	144	INV	1	0	1
Bagre bagre	4	55	101.2	PISC	1	0	0
Bagre sp	4	69	4400	OMNI	1	1	0
Bairdiella ronchus	3.5	35	550.9	INV	1	0	0
Chilomycterus spinosus	3.6	28	12.21	INV	0	0	1
Sphoeroides greeleyi	3.5	18	90.7	INV	0	0	1
Sphoeroides testudineus	3.4	38.8	400	INV	0	0	1
Sphoeroides spengleri	3.3	30	330.2	INV	0	0	1
Brevoortia sp	3.1	35	531.6	PLANK	0	0	1
Caranx latus	4.2	101	13400	MCAR	0	0	1
Caranx sp	4.1	124	32000	MCAR	1	1	1
Carcharhinus falciformis	4.5	350	346000	MCAR	0	0	1
Carcharhinus isodon	4.2	190	52684.6	MCAR	1	1	0
Carcharias taurus	4.5	330	158800	MCAR	1	1	1
Carcharodon carcharias	4.5	640	3154039.1	MCAR	1	1	0
Cathorops spixii	3.5	30	97.5	MCAR	1	0	1
Centropomus parallelus	4.2	72	5000	MCAR	1	1	0
Centropomus sp	4.2	140	24300	MCAR	1	0	1
Centropomus undecimalis	4.2	140	24300	MCAR	1	0	0
Chaetodipterus faber	4.5	91	9000	INV	1	1	1
Chloroscombrus chrysurus	3.5	65	32	PLANK	0	0	1
Conodon nobilis	3.6	33.6	588	INV	1	1	1
Coryphaena hippurus	4.4	210	40000	MCAR	0	0	1
Cynoscion acoupa	4.1	110	17000	MCAR	1	0	1
Cynoscion guatucupa	3.7	50	1206.92	MCAR	0	0	1
Cynoscion jamaicensis	3.8	50	1000	MCAR	1	0	1
Cynoscion leiarchus	3.1	90.8	2000	MCAR	1	0	1
Cynoscion microlepidotus	4	92	3000	MCAR	0	0	1
Cynoscion sp	4.1	115	17000	MCAR	1	1	1
Cynoscion virescens	4	115	3500	INV	1	0	0
Diapterus sp	2.7	40	680	INV	0	0	1
Diodon hystrix	3.7	91	2800	INV	0	1	0
Diodon sp	3.9	91	2800	INV	1	1	0
Diplodus argenteus	3.1	37.8	2500	OMNI	1	1	0
Diplodus sp	3.1	37.8	2500	OMNI	0	0	1
Elagatis bipinnulata	4.3	180	46200	MCAR	0	0	1
Elops saurus	3.5	100	10100	MCAR	0	0	1
Epinephelus sp	4.4	250	455000	MCAR	1	1	1
Eucinostomus sp	3.5	30	119.66	INV	0	0	1
Eugerres brasilianus	3.4	50	2152.3	INV	0	0	1
Galeocerdo cuvier	4.5	750	807400	MCAR	1	1	1
Genidens barbus	3.8	120	16267.5	INV	1	0	1
Genidens genidens	3.6	42.5	712.3	INV	1	0	1
Genidens sp	3.8	120	16267.5	INV	1	0	1
Genyatremus luteus	3.5	37	800	INV	0	0	1
Geophagus sp	2.6	28	442.6	OMNI	0	0	1
Gymnothorax sp	4.5	250	29000	MCAR	1	0	0
Haemulon sp	4.4	53	4400	INV	1	1	1
Hemiramphus brasiliensis	2.3	55	200	MCAR	0	0	1
Hyporhamphus unifasciatus	2	30	81.2	OMNI	0	0	1
Hoplias malabaricus	4.5	65	3800	PISC	0	0	1
Hoplias sp	4.5	100	40000	PISC	1	1	0
Hyporthodus niveatus	4	122	30000	MCAR	1	1	0
Hypostomus sp	2	60	1800	HERB	1	1	1
Isopisthus parvipinnis	4	25	240	MCAR	1	0	0
Isurus oxyrinchus	4.5	445	505800	MCAR	1	0	1
Katsuwonus pelamis	4.4	110	34500	MCAR	0	0	1
Kyphosus incisor	2	90	3900	HERB	0	0	1
Kyphosus sectatrix	2	76	6000	HERB	1	0	0
Lagocephalus laevigatus	4	100	4900	INV	1	1	1
Larimus breviceps	3.5	31	500	INV	1	0	1
Lobotes surinamensis	4	110	19200	INV	0	0	1
Lutjanus sp	4.4	160	57000	INV	1	1	1
Macrodon atricauda	4	46	847.6	INV	0	0	1
Macrodon ancylodon	3.9	45	109.6	INV	0	0	1
Menticirrhus americanus	3.5	50	1100	INV	1	0	0
Menticirrhus sp	3.7	50	1400	INV	0	0	1
Micropogonias furnieri	3.1	60	4500	INV	1	1	1
Mugil curema	2	91	680	HERB	0	0	1
Mugil liza	2	80	9000	HERB	0	0	1
Mugil sp	2	91	9000	HERB	1	1	0
Nebris microps	3.6	40	570	INV	1	0	0
Oligoplites sp	4.3	50	900	MCAR	1	0	1
Opisthonema oglinum	4.5	38	375	PLANK	0	0	1
Pagrus pagrus	3.9	91	7700	INV	1	1	0
Paralichthys sp	3.95	100	12000	INV	0	0	1
Bothus robinsi	3.7	25	195.7	INV	0	0	1
Gymnachirus nudus	3.3	15	53.7	INV	0	0	1
Syacium micrurum	3.3	40	500	INV	0	0	1
Syacium papillosum	3.6	30	265.8	INV	0	0	1
Citharichthys sp	3,533,333,333	21	99.4	INV	0	0	1
Paralonchurus brasiliensis	3.4	30	72.2	INV	0	0	1
Peprilus paru	4.5	30	365.5	INV	0	0	1
Pogonias cromis	3.4	170	51300	INV	1	1	1
Pomatomus saltatrix	4.5	130	14400	PISC	1	1	1
Priacanthus arenatus	4	50	2900	INV	0	0	1
Prionace glauca	4.4	400	205900	MCAR	1	1	0
Prionotus sp	4	45	494.2	MCAR	0	0	1
Pseudobatos sp	3.7	138	12652.7	INV	0	0	1
Pseudopercis sp	3.9	120	20200	INV	1	0	0
Rhamdia sp	3.9	47.4	4000	OMNI	1	1	1
Rhizoprionodon sp	4.2	113	7500	MCAR	0	0	1
Sarda chiliensis	4.5	102	11300	MCAR	0	0	1
Sarda sarda	4.5	91.4	11000	MCAR	0	0	1
Auxis thazard	4.4	65	1700	MCAR	0	0	1
Sarda sp	4.5	102	11300	MCAR	0	0	1
Sardinella brasiliensis	3.1	27	176.6	PLANK	0	0	1
Scomberomorus brasiliensis	3.3	125	6700	PISC	0	0	1
Selene vomer	4.3	48.3	2100	INV	1	0	1
Seriola sp	4.2	250	96800	MCAR	0	0	1
Sphyraena sp	4.5	200	50000	MCAR	0	0	1
Sphyrna sp	4.9	610	449500	MCAR	1	1	1
Squatina sp	4.4	129	19320.2	MCAR	0	0	1
Stellifer rastrifer	3.4	32.1	70.2	INV	1	0	0
Stellifer sp	3.5	32.1	159.98	INV	1	0	1
Strongylura sp	4.5	111	2300	MCAR	1	0	0
Thunnus albacares	4.4	239	200000	MCAR	0	0	1
Trachinotus carolinus	3.5	64	3800	INV	0	0	1
Trichiurus lepturus	4.4	234	5000	PISC	1	1	1
Trichiurus sp	4.4	234	5000	PISC	1	1	0
Urophycis brasiliensis	3.9	52.2	1113.2	INV	1	0	0
Urophycis sp	4	57	1113.2	INV	0	0	1
Xiphias gladius	4.5	455	650000	MCAR	0	0	1
